# Supplementary material for: Molecular subtypes of osteosarcoma classified by cancer stem cell related genes define immunological cell infiltration and patient survival
Source: Front Immunol. 2022 Aug 19;13:986785. doi: 10.3389/fimmu.2022.986785 (PMC9437352; doi:10.3389/fimmu.2022.986785)
Supplement: Supplementary file 2 [file Table_1.xlsx]

## Sheet: Sheet1
Supplementary Table 1. List of cancer stem cell related genes(CSCRGs)
330 CSCRGs	228 CSCRGs	25 CSCRGs
A2M	A2M	ANXA6
ABCB1	ABCB1	CDK6
ABL1	ABL1	ENG
ACE	ACE	ERCC2
ACVR1	ACVR1	ETV6
AGO3	ALDH1A2	EVI2B
ALDH1A2	ANXA6	FOLR1
ALX1	ARIH2	HTR2B
ANXA6	ASCL2	ISL1
ARIH2	BATF	MEF2C
ASCL2	BCL9	MTCH2
ATXN1L	BMP4	MYC
BATF	BMP7	OVOL1
BCL9	BMPR1A	PEF1
BMP4	CCNE1	PHACTR4
BMP7	CD34	PTN
BMPR1A	CDC42	SEMA3A
CCNE1	CDH2	SEMA3B
CD34	CDK2AP2	SEMA3E
CDC42	CDK6	SEMA4G
CDH2	CDX2	SIRT6
CDK12	CITED1	SOX4
CDK13	CITED2	SPI1
CDK2AP2	CNOT1	TERT
CDK6	CNOT2	WNT5A
CDX2	CNOT3
CITED1	CORO1C
CITED2	CTNNB1
CNOT1	CUL3
CNOT2	CUL4A
CNOT3	DNMT3L
CORO1C	EDN1
CTC1	EDN3
CTNNB1	EDNRA
CUL3	EDNRB
CUL4A	EFNB1
CYP26C1	EIF2AK2
DHX36	ELAVL1
DNMT3L	ELL3
EDN1	ENG
EDN3	ERBB4
EDNRA	ERCC2
EDNRB	ESR1
EEF1AKMT4-ECE2	ESRRB
EFNB1	ETV6
EIF2AK2	EVI2B
ELAVL1	EXT1
ELL3	FBLN1
ENG	FGF2
EOMES	FGFR2
EPCAM	FN1
EPOP	FOLR1
ERBB4	FOXA1
ERCC2	FOXC1
ESR1	FOXC2
ESRRB	FRZB
ETV6	FZD1
EVI2B	FZD7
EXT1	GATA2
FAM172A	GATA4
FBLN1	GATA6
FBXL17	GBX2
FERMT1	GDNF
FERMT2	GJA1
FGF10	GPM6A
FGF19	GREM1
FGF2	GSK3B
FGFR2	HAND2
FN1	HES1
FOLR1	HESX1
FOXA1	HIF1A
FOXC1	HMGA2
FOXC2	HMGB2
FOXO4	HOXA7
FRZB	HTR2B
FUT10	ING2
FZD1	ISL1
FZD7	ITCH
GATA2	JAG1
GATA4	JARID2
GATA6	KIT
GBA	KITLG
GBX2	KLF10
GDNF	KLHL12
GJA1	LAMA5
GNL3	LBH
GPM6A	LDB1
GREM1	LDB2
GSC	LIF
GSK3B	LIG4
H1-8	LMBR1L
HAND2	LOXL2
HES1	LRP5
HES5	LRP6
HESX1	LTBP3
HIF1A	MAPK1
HMGA2	MAPK3
HMGB2	MEF2C
HNF1B	MEOX1
HNRNPU	METTL3
HOXA7	METTL5
HOXB4	MLLT3
HSPA9	MSX1
HTR2B	MSX2
ING2	MTCH2
ISL1	MTF2
ITCH	MYC
JAG1	NANOG
JARID2	NAP1L2
KAT2A	NCOA3
KAT7	NES
KBTBD8	NF2
KDF1	NFE2L2
KDM1A	NKX2-5
KDM2B	NOLC1
KDM3A	NOTCH1
KDM4C	NR2E1
KIT	NRG1
KITLG	NRP1
KLF10	NRP2
KLHL12	NRTN
LAMA5	NUDT21
LBH	OSM
LDB1	OVOL1
LDB2	OVOL2
LIF	PAFAH1B1
LIG4	PAX2
LIN28A	PAX8
LMBR1L	PDCD2
LOXL2	PDCD6
LRP5	PDGFRA
LRP6	PEF1
LTBP3	PHACTR4
MAPK1	PHOX2B
MAPK3	PIM1
MECOM	PITX2
MEF2C	PRDM14
MEOX1	PRKDC
METTL3	PSMD11
METTL5	PTN
MIR145	PTPRC
MIR146A	PUM1
MIR16-1	PUS7
MIR221	PWP1
MIR222	RAF1
MIR29B1	REST
MIR320A	RET
MIR320B1	RNF43
MIR320B2	RUNX2
MIR320C1	SART3
MIR320C2	SAV1
MIR320D1	SEMA3A
MIR320D2	SEMA3B
MIR320E	SEMA3C
MIR346	SEMA3D
MLLT3	SEMA3E
MSI2	SEMA3F
MSX1	SEMA3G
MSX2	SEMA4A
MTCH2	SEMA4C
MTF2	SEMA4D
MYC	SEMA4F
MYOCD	SEMA4G
N4BP2L2	SEMA5A
NANOG	SEMA6A
NAP1L2	SEMA6B
NCOA3	SEMA6C
NELFB	SEMA6D
NES	SEMA7A
NF2	SETD1A
NFE2L2	SETD6
NKAP	SFRP1
NKX2-5	SHH
NODAL	SIRT6
NOG	SIX1
NOLC1	SIX2
NOTCH1	SKI
NR2E1	SMAD4
NRG1	SMO
NRP1	SMYD5
NRP2	SNAI2
NRTN	SOX10
NSUN2	SOX11
NUDT21	SOX17
OCIAD1	SOX18
OSM	SOX2
OSR1	SOX21
OTUD5	SOX4
OVOL1	SOX5
OVOL2	SOX9
PAFAH1B1	SPI1
PAX2	SRF
PAX8	STAT3
PDCD2	TACSTD2
PDCD6	TAF5L
PDGFRA	TAF6L
PDX1	TAL1
PEF1	TBX1
PHACTR4	TBX2
PHF19	TBX3
PHF5A	TBX5
PHOX2B	TCF15
PIM1	TCOF1
PITX2	TEAD4
POU5F1	TERT
PRDM14	TGFB2
PRDM15	THPO
PRICKLE1	TIAL1
PRKDC	TP53
PSMD11	TP63
PTN	TWIST1
PTPRC	VEGFC
PUM1	VPS72
PUS7	WNT1
PWP1	WNT10B
RADIL	WNT2B
RAF1	WNT5A
RBM24	WNT7A
RBPJ	WNT7B
RDH10	WWTR1
REST	XRCC5
RET	YAP1
RNF43	YTHDF2
RUNX1	ZBTB16
RUNX2	ZFP36L1
SART3	ZHX2
SAV1	ZNF281
SEMA3A	ZNF706
SEMA3B
SEMA3C
SEMA3D
SEMA3E
SEMA3F
SEMA3G
SEMA4A
SEMA4B
SEMA4C
SEMA4D
SEMA4F
SEMA4G
SEMA5A
SEMA5B
SEMA6A
SEMA6B
SEMA6C
SEMA6D
SEMA7A
SETD1A
SETD2
SETD6
SFRP1
SFRP2
SHC4
SHH
SIRT6
SIX1
SIX2
SKI
SLC4A11
SMAD4
SMO
SMYD5
SNAI2
SOX10
SOX11
SOX17
SOX18
SOX2
SOX21
SOX4
SOX5
SOX6
SOX8
SOX9
SP7
SPI1
SRF
STAT3
TACSTD2
TAF5L
TAF6L
TAL1
TAPT1
TBX1
TBX2
TBX3
TBX5
TBXT
TCF15
TCOF1
TEAD2
TEAD4
TERT
TGFB2
THPO
TIAL1
TP53
TP63
TRIM6
TRIM71
TWIST1
UFL1
VEGFC
VPS72
WDR43
WNT1
WNT10A
WNT10B
WNT2B
WNT3
WNT3A
WNT5A
WNT7A
WNT7B
WNT8A
WNT9B
WWTR1
XRCC5
YAP1
YJEFN3
YTHDF2
ZBTB16
ZC3H13
ZFP36L1
ZFP36L2
ZHX2
ZNF281
ZNF322
ZNF706
ZNRF3
