# Supplementary material for: Molecular subtypes of osteosarcoma classified by cancer stem cell related genes define immunological cell infiltration and patient survival
Source: Front Immunol. 2022 Aug 19;13:986785. doi: 10.3389/fimmu.2022.986785 (PMC9437352; doi:10.3389/fimmu.2022.986785)
Supplement: Supplementary file 3 [file Table_2.xlsx]

## Sheet: Sheet1
Supplementary Table 2. Prognostic analysis of 229 CSC-related genes using a univariate Cox analysis.
id	HR	HR.95L	HR.95H	pvalue
A2M	1.04297	0.805971	1.34967	0.749042
ABCB1	1.03323	0.681543	1.5664	0.877617
ABL1	0.740934	0.457551	1.19983	0.222769
ACE	0.597673	0.334621	1.06751	0.0819985
ACVR1	0.95053	0.655548	1.37825	0.788979
ALDH1A2	0.912325	0.604299	1.37736	0.662409
ANXA6	0.484135	0.281871	0.831541	0.00857889
ARIH2	0.900054	0.533256	1.51915	0.693377
ASCL2	0.867807	0.50563	1.48941	0.606926
BATF	0.695379	0.469156	1.03068	0.0703834
BCL9	1.02291	0.700274	1.49419	0.906742
BMP4	1.21852	0.852703	1.74128	0.277874
BMP7	1.00482	0.781886	1.29131	0.970052
BMPR1A	1.11886	0.639208	1.95843	0.69418
CCNE1	0.981151	0.769055	1.25174	0.878301
CD34	0.916992	0.576133	1.45951	0.714778
CDC42	0.618442	0.363949	1.05089	0.0756562
CDH2	1.17854	0.902347	1.53927	0.227913
CDK2AP2	0.795753	0.548772	1.15389	0.228203
CDK6	0.643712	0.457452	0.905812	0.011485
CDX2	0.340611	0.0387802	2.99164	0.3313
CITED1	0.791813	0.505385	1.24057	0.308224
CITED2	0.734583	0.515106	1.04758	0.0885108
CNOT1	0.777074	0.445044	1.35682	0.375116
CNOT2	0.920279	0.530799	1.59554	0.767307
CNOT3	0.864385	0.566511	1.31888	0.499018
CORO1C	0.701891	0.439841	1.12007	0.137688
CTNNB1	1.17349	0.698196	1.97233	0.545924
CUL3	0.812205	0.485823	1.35786	0.427611
CUL4A	1.00971	0.638948	1.5956	0.967001
DNMT3L	0.365667	0.0254413	5.25574	0.459431
EDN1	1.09308	0.53808	2.22052	0.805594
EDN3	0.67616	0.228375	2.00194	0.479809
EDNRA	0.813754	0.593026	1.11664	0.201743
EDNRB	0.954895	0.574936	1.58596	0.858487
EFNB1	0.740203	0.538663	1.01715	0.0635808
EIF2AK2	0.904077	0.571676	1.42975	0.666312
ELAVL1	0.770694	0.401026	1.48112	0.434532
ELL3	1.20627	0.683311	2.12947	0.51781
ENG	0.616046	0.41693	0.910256	0.0150147
ERBB4	1.16566	0.775116	1.75299	0.461537
ERCC2	0.606304	0.387462	0.948752	0.0285069
ESR1	1.10733	0.681832	1.79834	0.6803
ESRRB	0.585821	0.206509	1.66185	0.314809
ETV6	0.536629	0.309863	0.92935	0.0263199
EVI2B	0.656113	0.471106	0.913774	0.0126489
EXT1	0.887425	0.579816	1.35823	0.582328
FBLN1	0.805608	0.634641	1.02263	0.0757175
FGF2	0.866927	0.428875	1.7524	0.690865
FGFR2	0.872676	0.643286	1.18386	0.381437
FN1	0.923103	0.624129	1.36529	0.688645
FOLR1	1.36856	1.03671	1.80663	0.0267993
FOXA1	0.993852	0.494288	1.99831	0.986192
FOXC1	1.06363	0.767339	1.47432	0.711173
FOXC2	0.959871	0.693347	1.32885	0.805073
FRZB	1.02144	0.796166	1.31047	0.86745
FZD1	0.787171	0.548156	1.1304	0.194942
FZD7	1.09474	0.730331	1.64098	0.66117
GATA2	0.880195	0.548346	1.41287	0.597141
GATA4	0.947745	0.525168	1.71035	0.858582
GATA6	0.796582	0.377363	1.68152	0.550763
GBX2	0.955457	0.55606	1.64173	0.868958
GDNF	1.2147	0.780752	1.88983	0.388434
GJA1	0.996497	0.778009	1.27634	0.97783
GPM6A	1.08734	0.707239	1.67172	0.70279
GREM1	0.80857	0.618634	1.05682	0.119847
GSK3B	0.872541	0.537488	1.41646	0.581251
HAND2	0.946131	0.658867	1.35864	0.764231
HES1	0.819202	0.567881	1.18175	0.2861
HESX1	0.559344	0.303687	1.03023	0.0622646
HIF1A	0.749871	0.491559	1.14392	0.181576
HMGA2	0.87138	0.60654	1.25186	0.456399
HMGB2	1.05745	0.74432	1.50232	0.755185
HOXA7	0.678319	0.420417	1.09443	0.111776
HTR2B	0.440116	0.202964	0.954369	0.037688
ING2	0.971525	0.605989	1.55755	0.904519
ISL1	0.622358	0.39194	0.988235	0.0444176
ITCH	1.07035	0.654647	1.75004	0.78636
JAG1	0.949287	0.614918	1.46547	0.814278
JARID2	0.9982	0.628959	1.58421	0.993901
KIT	0.948115	0.586052	1.53386	0.828153
KITLG	0.878873	0.571526	1.3515	0.556491
KLF10	1.16508	0.742138	1.82905	0.506701
KLHL12	0.49307	0.232938	1.04371	0.0645796
LAMA5	1.08666	0.789992	1.49475	0.609421
LBH	1.24509	0.812792	1.90731	0.313749
LDB1	0.820724	0.453455	1.48546	0.513964
LDB2	1.03996	0.727381	1.48686	0.82991
LIF	0.955635	0.689715	1.32408	0.785051
LIG4	1.35969	0.707021	2.61484	0.357115
LMBR1L	1.31422	0.737529	2.34185	0.353901
LOXL2	1.15029	0.834522	1.58554	0.392474
LRP5	1.34895	0.805449	2.2592	0.255262
LRP6	0.903093	0.570214	1.4303	0.663944
LTBP3	1.22949	0.807467	1.87207	0.335513
MAPK1	0.78846	0.504179	1.23303	0.297517
MAPK3	0.796909	0.453802	1.39943	0.429414
MEF2C	1.46969	1.00854	2.1417	0.0450485
MEOX1	1.02175	0.598716	1.74369	0.937107
METTL3	1.6391	0.825238	3.25562	0.158141
METTL5	0.961492	0.614575	1.50424	0.863461
MLLT3	1.51092	0.966126	2.36291	0.0704629
MSX1	1.04467	0.768709	1.41969	0.780088
MSX2	0.972137	0.712396	1.32658	0.85859
MTCH2	0.550633	0.321561	0.942891	0.0296871
MTF2	0.844373	0.532326	1.33934	0.472344
MYC	2.04376	1.40473	2.97349	0.000186617
NANOG	1.21877	0.73565	2.01917	0.442435
NAP1L2	0.807452	0.354357	1.83989	0.610769
NCOA3	1.13351	0.65344	1.9663	0.65565
NES	1.31393	0.981261	1.75939	0.0668077
NF2	0.632817	0.38631	1.03662	0.0691973
NFE2L2	0.830479	0.52861	1.30473	0.420299
NKX2-5	1.09117	0.706452	1.68538	0.694074
NOLC1	1.57455	0.85275	2.9073	0.146814
NOTCH1	0.825057	0.508302	1.3392	0.436495
NR2E1	0.856049	0.297645	2.46206	0.77307
NRG1	0.602857	0.321756	1.12954	0.11417
NRP1	0.848923	0.591869	1.21762	0.373453
NRP2	1.08503	0.718136	1.63936	0.698351
NRTN	0.968274	0.617185	1.51908	0.888412
NUDT21	0.822735	0.489947	1.38156	0.460634
OSM	0.860978	0.539705	1.3735	0.529898
OVOL1	2.64917	1.04044	6.74528	0.0410414
OVOL2	1.78552	0.920924	3.46182	0.0861434
PAFAH1B1	1.00355	0.570877	1.76416	0.990168
PAX2	1.27288	0.592899	2.73272	0.535933
PAX8	1.03874	0.708131	1.52371	0.84582
PDCD2	0.813324	0.454688	1.45484	0.48617
PDCD6	0.977263	0.622124	1.53513	0.92049
PDGFRA	0.924805	0.6897	1.24005	0.601434
PEF1	0.477101	0.294835	0.772042	0.00258257
PHACTR4	0.434328	0.253552	0.743995	0.00239084
PHOX2B	0.506265	0.0903047	2.83822	0.438978
PIM1	0.808002	0.556776	1.17259	0.261849
PITX2	0.934663	0.687734	1.27025	0.665971
PRDM14	1.24791	0.633873	2.45676	0.521646
PRKDC	0.927532	0.625734	1.37489	0.707956
PSMD11	1.09625	0.61795	1.94475	0.753378
PTN	0.810184	0.670781	0.978558	0.0288925
PTPRC	0.721302	0.486066	1.07038	0.104755
PUM1	0.958722	0.623056	1.47523	0.847971
PUS7	1.3487	0.809583	2.24684	0.250649
PWP1	0.898734	0.535523	1.50829	0.686081
RAF1	0.916714	0.617938	1.35995	0.665645
REST	0.826651	0.511544	1.33586	0.436911
RET	1.36369	0.777561	2.39165	0.279161
RNF43	1.21034	0.829193	1.76667	0.322517
RUNX2	1.40769	0.918611	2.15715	0.11638
SART3	1.25368	0.639566	2.45747	0.510301
SAV1	1.19959	0.711941	2.02127	0.494211
SEMA3A	0.682429	0.505868	0.920613	0.0123676
SEMA3B	1.45287	1.07227	1.96857	0.0159448
SEMA3C	0.90603	0.677638	1.2114	0.505482
SEMA3D	1.10464	0.774481	1.57554	0.582791
SEMA3E	0.631611	0.405383	0.984089	0.0422697
SEMA3F	1.0962	0.630473	1.90596	0.744835
SEMA3G	1.04755	0.640651	1.71287	0.853114
SEMA4A	1.15739	0.781121	1.71491	0.466241
SEMA4C	1.06949	0.551417	2.07432	0.842438
SEMA4D	1.04543	0.679973	1.60729	0.83958
SEMA4F	0.822241	0.528547	1.27913	0.385349
SEMA4G	2.01577	1.15029	3.53245	0.0143201
SEMA5A	1.31597	0.939547	1.84321	0.110215
SEMA6A	0.757895	0.515182	1.11496	0.159285
SEMA6B	0.731657	0.4433	1.20758	0.221649
SEMA6C	1.1523	0.85772	1.54804	0.346665
SEMA6D	0.895661	0.596767	1.34426	0.594788
SEMA7A	0.894391	0.625834	1.27819	0.5401
SETD1A	1.08304	0.616195	1.90357	0.781603
SETD6	1.08053	0.699928	1.6681	0.726635
SFRP1	0.824586	0.565454	1.20247	0.316318
SHH	0.544595	0.0876673	3.38306	0.514323
SIRT6	0.440653	0.214768	0.904115	0.0254271
SIX1	1.01462	0.698409	1.47401	0.939267
SIX2	0.821514	0.609351	1.10755	0.197111
SKI	1.09329	0.694688	1.72062	0.699867
SMAD4	1.10967	0.750062	1.6417	0.602533
SMO	0.873114	0.545168	1.39834	0.572295
SMYD5	0.910683	0.563281	1.47234	0.702683
SNAI2	0.876574	0.639467	1.2016	0.412978
SOX10	0.928794	0.365235	2.36193	0.876728
SOX11	1.1192	0.867114	1.44457	0.387101
SOX17	0.835669	0.546609	1.27759	0.407174
SOX18	0.852004	0.617383	1.17579	0.329765
SOX2	0.792148	0.439339	1.42828	0.438498
SOX21	1.28284	0.814735	2.0199	0.282211
SOX4	0.628843	0.429529	0.920643	0.0170748
SOX5	0.786423	0.442283	1.39834	0.413252
SOX9	0.929745	0.676595	1.27761	0.653285
SPI1	0.757235	0.579297	0.98983	0.0418752
SRF	0.83544	0.577586	1.20841	0.339709
STAT3	0.89779	0.519399	1.55185	0.699391
TACSTD2	0.737703	0.423527	1.28494	0.282611
TAF5L	1.64537	0.752046	3.59983	0.212543
TAF6L	0.965735	0.635211	1.46824	0.870426
TAL1	1.52172	0.842316	2.74914	0.164133
TBX1	0.974342	0.687054	1.38176	0.884055
TBX2	1.33007	0.918081	1.92693	0.131536
TBX3	0.934047	0.652553	1.33697	0.709243
TBX5	1.07024	0.648166	1.76715	0.790781
TCF15	1.274	0.78059	2.07928	0.332602
TCOF1	0.671359	0.359125	1.25506	0.211937
TEAD4	0.87334	0.563515	1.35351	0.544619
TERT	2.75497	1.61941	4.68679	0.000185377
TGFB2	0.776225	0.547057	1.10139	0.155906
THPO	1.03256	0.39005	2.73347	0.948559
TIAL1	1.47449	0.74231	2.92887	0.267447
TP53	1.11661	0.91077	1.36897	0.288719
TP63	0.828986	0.508928	1.35032	0.451191
TWIST1	0.733454	0.507756	1.05948	0.0985221
VEGFC	0.642221	0.410484	1.00478	0.0524926
VPS72	0.813077	0.521295	1.26818	0.361556
WNT1	1.28364	0.860323	1.91523	0.22131
WNT10B	1.30685	0.966962	1.76622	0.0816203
WNT2B	0.769056	0.490289	1.20632	0.252921
WNT5A	0.696478	0.501971	0.966354	0.0304034
WNT7A	1.44857	0.646897	3.24372	0.367601
WNT7B	0.947671	0.667234	1.34597	0.763994
WWTR1	1.075	0.653564	1.7682	0.775757
XRCC5	0.828019	0.470197	1.45814	0.513344
YAP1	1.21175	0.883151	1.6626	0.234031
YTHDF2	0.6874	0.40812	1.1578	0.15879
ZBTB16	1.21518	0.810459	1.82201	0.34565
ZFP36L1	0.904307	0.653991	1.25043	0.542968
ZHX2	1.15087	0.718885	1.84244	0.558366
ZNF281	0.802486	0.515696	1.24877	0.329414
ZNF706	0.975774	0.551392	1.72678	0.932888
