# Supplementary material for: Molecular subtypes of osteosarcoma classified by cancer stem cell related genes define immunological cell infiltration and patient survival
Source: Front Immunol. 2022 Aug 19;13:986785. doi: 10.3389/fimmu.2022.986785 (PMC9437352; doi:10.3389/fimmu.2022.986785)
Supplement: Supplementary file 4 [file Table_3.xlsx]

## Sheet: Sheet1
Supplementary Table 3. Clinical annotation and CSC subtype of the individual patients in TARGET-OS cohort.
id	Age(year)	Gender	Cancer metastasis	CSC cluster	CSC gene cluster	CSC score	CSC score group	mRNAsi	StromalScore	ImmuneScore	TumorPurity	CDH2	CDK12	EPCAM	ERCC2	EVI2B	FOLR1	HES5	HESX1	HTR2B	LRP5	MEF2C	METTL3	MLLT3	MYC	N4BP2L2	NES	NOLC1	OVOL1	OVOL2	PEF1	PHACTR4	PTPRC	PUS7	RBPJ	SEMA3B	SEMA4G	SOX4	SPI1	TAF5L	TAL1	TBX2	TERT	TIAL1	TRIM6	WNT5A
TARGET-40-0A4HLD	15-25	Male	None	A	A	3.92341	High	0.597516	130.94	49.4856	0.80716	11.6152	12.2241	11.1213	24.0952	1.46683	0.980035	0.0318211	1.34097	0.0287016	3.42285	81.6307	35.1319	8.23892	23.9395	29.5298	36.0143	9.31995	0.00179412	0.41503	39.5902	28.3639	1.27902	4.275	136.694	0.589038	0.397141	51.7811	2.85029	1.75994	0.495137	9.41458	0.167529	56.9749	0.763926	16.5287
TARGET-40-0A4HMC	<15/>25	Male	None	A	B	-6.08065	Low	0.367046	366.373	1509.45	0.636892	29.7265	11.7277	4.84589	10.1006	32.5763	18.7395	0.346388	1.89364	0.791075	8.02273	53.1451	25.7769	8.38951	27.2834	48.4372	67.8179	30.119	0.00197211	0.00197211	51.3271	16.9917	14.8221	8.53919	77.4114	10.2461	4.09838	151.266	180.602	8.88771	1.00351	43.8949	0.0235994	43.7182	1.57782	29.1453
TARGET-40-0A4HX8	<15/>25	Male	None	B	B	-3.15307	Low	0.405943	68.7568	238.433	0.796036	56.6842	21.573	18.844	41.6362	14.0742	1.59333	0.312623	1.05601	0.441333	22.2002	82.8942	20.6198	6.073	94.4677	33.105	25.6313	19.342	0.102724	0.367289	72.2333	36.3452	7.1156	6.66441	183.261	17.5152	6.0353	107.74	50.6103	8.74418	6.73183	41.803	0.188008	33.5137	0.767933	4.34082
TARGET-40-0A4HXS	15-25	Male	None	B	C	-0.582509	Low	0.453048	280.741	733.615	0.729037	48.9968	19.4912	1.25376	11.5494	9.28496	27.465	0.308413	4.45069	0.550616	34.4958	51.9591	27.8877	6.64179	132.355	23.8024	45.4986	35.0884	0.128627	0.00430281	40.9836	25.0648	9.87337	17.1364	46.6221	26.069	4.08369	22.5337	19.5227	11.8669	1.18178	18.6054	0.399448	53.1901	3.60675	10.1161
TARGET-40-0A4HY5	15-25	Male	Metastatic	B	C	1.48471	High	0.578099	340.34	402.699	0.755711	14.5379	19.5817	7.79757	12.8353	6.39806	9.3568	0.0035356	2.78398	0.457502	15.7207	44.7152	23.5702	13.9499	171.225	36.3452	45.8771	46.9318	0.0865682	0.290411	50.9405	31.1803	5.48804	13.7874	44.1835	17.9252	4.07873	30.0262	17.8301	13.0206	0.638466	10.4828	0.483849	46.7489	1.758	4.84706
TARGET-40-0A4I0Q	15-25	Female	Metastatic	B	C	2.45049	High	0.314459	866.678	610.658	0.680873	6.72268	16.6801	0.386713	9.64818	6.36977	5.70623	0.0670356	0.738998	1.0263	36.1263	70.3404	31.0872	11.9345	196.477	26.5547	85.9878	21.9233	0.0176243	0.00165071	37.0824	15.1249	7.23311	12.1849	53.918	19.0928	2.17429	33.619	17.4848	6.28654	0.817563	9.96846	6.97296	56.9258	1.53497	14.008
TARGET-40-0A4I0U	<15/>25	Female	None	C	B	-1.83707	Low	0.335595	1057.66	2805.54	0.388254	1.50733	6.42446	2.65941	15.5358	21.4539	3.98807	0.0114495	0.455691	0.286232	16.0009	29.2598	19.9389	4.96407	30.3928	41.7863	12.8404	7.74653	0.00463099	0.0627324	31.1969	18.3223	14.9055	8.29247	83.7933	15.1909	1.51407	24.443	223.131	1.32393	1.22082	16.1865	0.00736385	55.6187	0.786715	0.344483
TARGET-40-0A4I0W	15-25	Male	None	B	C	1.2998	High	0.237625	1304.46	713.851	0.620629	53.0518	15.6155	2.50412	24.2798	20.1508	0.310441	0.116708	1.6174	0.338996	15.4207	22.5202	33.5771	11.4426	80.9897	24.4868	24.3624	18.6106	0.00252433	0.0745888	87.4611	34.154	10.6528	6.79714	62.9595	6.10881	3.63351	83.0854	41.8806	8.17868	1.94648	15.8665	0.0520503	36.6138	1.68542	4.97982
TARGET-40-0A4I3S	15-25	Male	None	B	C	-0.349657	Low	0.396698	743.913	121.182	0.743857	11.309	11.24	55.4009	25.0448	4.00893	11.5447	0.11545	1.62167	0.471246	29.5298	29.8021	26.7507	4.28411	52.7784	27.9679	32.0132	30.2043	0.0120892	0.0755657	71.317	33.6287	4.64451	4.31905	76.3777	86.1146	10.0958	164.031	21.3878	11.7686	1.27502	8.78993	0.0939054	59.5232	4.02113	2.24608
TARGET-40-0A4I3W	15-25	Male	None	B	C	4.85711	High	0.176695	525.931	-503.499	0.820632	5.74266	36.6382	0.36456	16.2699	2.26928	1.79361	0.128812	0.524456	0.192977	9.25547	101.01	47.2275	19.5366	75.4358	21.604	38.0194	13.9672	0.00205591	0.0694674	35.5908	16.9986	1.34313	8.60426	49.4463	15.8698	4.58063	18.3999	4.90979	7.9748	1.53016	37.1923	0.00205591	47.0838	2.16909	10.7482
TARGET-40-0A4I42	15-25	Female	None	C	A	2.13571	High	0.362956	-172.311	400.9	0.802966	22.4007	10.6976	12.4615	13.989	11.7745	15.5529	0.545967	0.730453	0.471772	20.1508	159.502	32.8189	13.0081	44.0978	28.5243	190.547	17.0021	0.0207926	0.0182353	19.4729	8.3332	9.00116	13.878	116.97	6.46701	2.44132	26.603	28.5827	12.3261	0.762054	40.2401	0.0173943	49.4041	0.680462	2.24608
TARGET-40-0A4I48	15-25	Female	Metastatic	A	B	-4.12402	Low	0.319653	883.679	1285.57	0.603106	23.0073	8.48528	14.4863	28.0057	13.0206	8.38164	0.983126	1.0707	0.698192	26.2024	44.8675	17.7525	3.45652	91.5224	20.8416	46.9318	23.6173	0.00322955	0.00322955	121.866	32.0323	9.75977	13.3253	73.042	11.8378	2.25257	44.7788	99.2056	8.05779	2.55684	49.6586	0.0763975	28.4906	0.374	13.5039
TARGET-40-0A4I4A	15-25	Female	None	B	C	-4.45546	Low	0	1498.96	1618.11	0.486657	17.8627	17.5504	0.158617	25.1511	19.0006	0.293462	0.567136	0.362196	2.99381	68.1198	62.707	31.4388	2.63243	13.6648	52.8706	3.84616	17.1576	0.00184813	0.00184813	48.9069	18.6957	13.494	3.63447	90.314	10.3564	14.2523	43.1664	76.9972	5.07806	2.52793	40.7959	0.0262187	65.6546	3.63704	13.2706
TARGET-40-0A4I4M	15-25	Female	None	A	B	-5.1982	Low	0.333195	1175.69	1582.57	0.531973	35.4625	14.2947	0.451866	15.7501	34.1292	33.6711	1.53752	2.38255	1.72478	18.0346	28.5487	19.0464	5.10505	45.7527	29.3568	50.8781	19.4683	0.00275155	0.00275155	94.2659	24.5662	10.5458	12.6699	30.938	16.8516	3.65569	49.2002	133.848	9.55156	3.75099	93.4726	0.00275155	48.6996	1.63621	4.44646
TARGET-40-0A4I4O	<15/>25	Male	None	B	C	-1.58672	Low	0.345546	329.57	487.04	0.748595	9.86157	10.7389	1.1569	12.3124	7.16423	33.5968	0.36672	2.92155	0.542796	28.7842	39.783	43.8808	7.5945	31.5867	30.7292	58.6279	19.3246	0.0614441	0.00254242	57.9988	20.3665	5.58272	17.7601	59.9167	44.3175	4.00302	90.8265	46.4998	5.99248	0.276065	40.9699	0.00254242	61.8832	1.92919	10.7752
TARGET-40-0A4I5B	15-25	Male	None	A	B	-3.87679	Low	0.448164	551.823	1435.64	0.624173	66.9489	12.9084	2.82987	7.78192	17.7483	6.46036	1.60899	1.83723	1.95627	9.29008	95.7575	45.4986	12.1503	22.2054	38.2852	130.024	31.8143	0.0390816	0.0980478	58.8641	20.1752	24.3113	8.27267	64.0678	11.6619	3.36081	45.3946	51.3271	8.73229	3.72733	33.6379	0.203238	51.1696	1.92438	10.8733
TARGET-40-0A4I65	15-25	Male	None	A	B	-2.95926	Low	0.373508	645.217	448.578	0.721006	93.0494	12.8487	8.69211	23.9395	32.0037	15.2638	0.619892	0.447543	1.03158	24.5602	87.8824	56.304	7.47605	53.2153	22.1243	32.4551	21.846	0.00409618	0.164973	65.1226	24.1842	10.0445	16.4615	62.8022	46.3767	3.53504	59.4109	73.042	10.1921	0.995832	92.757	0.00409618	36.897	0.992463	9.19327
TARGET-40-0A4I6O	15-25	Male	None	B	C	2.17364	High	0.445394	671.806	63.3252	0.756471	25.2184	13.0536	3.11031	6.44771	4.73462	8.72846	0.350641	0.769215	1.29502	5.72412	19.7057	31.5952	18.5787	52.2025	19.9732	6.96359	25.5516	0.178877	0.311441	42.7679	22.4361	4.36734	20.7194	85.4759	3.32827	1.22989	67.9739	5.87159	6.91061	1.23911	8.36825	0.00549189	128.861	1.32106	3.22745
TARGET-40-0A4I8O	15-25	Male	Metastatic	B	C	-1.79158	Low	0.356921	1474.77	785.713	0.59237	14.0806	36.6713	0.439035	11.2456	9.64595	0.845921	0.235371	2.68568	1.59923	13.2722	29.0304	44.5308	5.19521	60.8638	72.4771	25.3973	47.4086	0.0153591	0.00130595	41.2477	20.1752	13.5039	7.7692	34.2781	31.1157	4.93681	48.7413	25.5376	10.0912	2.97269	13.3431	0.00130595	138.892	2.43348	3.02526
TARGET-40-0A4I8S	15-25	Male	None	C	B	-2.11209	Low	0.327179	555.033	1143.26	0.656764	17.368	25.5236	1.62018	11.1547	13.2955	16.871	0.521146	0.65212	0.181233	25.7836	38.4151	43.1176	0.498692	40.2819	47.263	73.5282	19.0361	0.0327427	0.0077256	44.8296	16.5818	8.07342	16.5929	33.3942	29.1297	4.34493	86.7827	92.3478	8.19503	1.56223	47.9992	0.00653567	54.9017	0.637117	0.800273
TARGET-40-0A4I8U	15-25	Male	None	A	B	-2.00613	Low	0.354451	550.376	862.111	0.687813	23.6829	13.3458	2.35052	23.0306	21.1096	29.4059	0.142546	0.995028	0.542711	16.9227	29.6239	51.4789	5.29831	45.1038	31.1322	67.7027	14.4189	0.00458982	0.106236	52.8706	18.844	7.51214	7.79964	149.052	38.4653	3.96204	47.2458	74.3426	7.72355	5.72288	27.9514	0	40.1433	1.03504	5.67199
TARGET-40-0A4I9K	15-25	Male	None	A	B	-5.91396	Low	0.374588	410.6	710.739	0.718198	26.183	9.0187	9.48994	16.4652	40.9533	2.12789	0.561028	1.5592	0.767388	16.2001	61.2339	18.844	6.46207	17.6416	20.9237	24.1456	18.5647	0.0033768	0.0033768	50.8781	13.3131	15.2638	15.9893	30.9654	2.72181	2.11331	12.4229	78.1825	8.59282	0.791922	25.1983	0.0746725	21.4714	2.43138	13.4265
TARGET-40-NAAEDA	<15/>25	Male	Metastatic	B	C	-0.145838	High	0.362228	983.228	771.087	0.650541	13.0511	16.6151	4.90369	16.4504	8.93004	6.86125	1.34416	1.53849	0.662115	30.591	50.4138	22.2172	17.8301	220.282	32.5286	47.6974	50.9651	1.25284	0.00233174	48.0402	11.4116	6.06568	10.4715	53.7146	18.2242	4.44351	30.3227	44.7484	13.4702	4.18179	50.2218	0.371038	63.4059	1.30312	6.285
TARGET-40-NAAEDH	15-25	Male	None	C	B	-1.71731	Low	0.3021	1144.34	2107.62	0.469265	71.7459	10.3417	21.4263	13.3431	22.3026	21.956	1.84328	1.82975	0.868732	21.8102	76.9567	27.2098	6.04133	37.2163	53.2375	77.9731	23.856	0.0315799	0.0587099	44.512	12.2772	25.836	8.71157	35.7405	23.3762	2.30679	28.5681	82.2903	8.38951	3.01558	71.4516	0.0298904	49.0762	1.45761	4.50289
TARGET-40-NAAEDI	15-25	Female	None	A	A	-1.30042	Low	0.31318	666.971	1347.6	0.621059	40.1563	13.9706	5.33811	11.635	15.424	47.9992	0.195831	1.48804	3.02935	21.6472	54.2323	21.1449	4.54599	204.576	24.6457	33.6087	33.0643	0.426125	0.00407913	61.9129	13.6317	7.97192	14.8019	36.2855	19.87	0.957327	25.6029	41.4791	7.54949	4.14117	58.8641	0.1093	36.5554	1.31501	8.20882
TARGET-40-NAASJI	15-25	Male	None	B	C	5.04885	High	0.297307	420.281	339.697	0.754081	55.7769	19.0517	3.10747	9.59316	13.5483	0.746134	0.0684434	1.35084	0.159625	10.7595	69.2387	83.9109	16.8943	272.065	44.3175	23.2986	16.3014	0.001302	0.448035	36.6713	12.7786	12.4555	6.64031	40.113	3.12463	5.71584	10.809	13.9672	8.64993	1.19524	30.8082	0.0611629	74.8344	1.94606	3.97648
TARGET-40-NAASJK	15-25	Male	None	B	C	-2.15391	Low	0.341847	589.403	587.267	0.712523	23.1086	25.9606	0.628287	23.1615	6.0049	1.96767	0.0949979	1.15496	1.37952	41.2895	53.6137	55.1483	9.42708	51.5423	57.8803	559.699	38.8214	0.0110308	0.0639358	55.8301	20.4359	7.63211	10.5757	58.4261	10.734	6.1324	47.4253	23.4955	6.01642	0.934659	21.9869	0.000652394	63.0556	0.509976	10.0686
TARGET-40-PAKFVX	15-25	Male	None	C	A	-2.37057	Low	0.531879	-728.007	548.411	0.837216	16.7089	9.67846	15.7501	13.5515	17.2721	7.2976	1.01718	0.926955	0.338949	16.3262	46.9153	24.8078	9.66341	29.575	30.3585	57.907	30.9096	0.00255496	0.201734	87.5777	21.8413	7.44364	5.4491	58.284	30.7206	4.57051	50.034	148.551	8.26452	0.838552	93.2578	0.0587843	46.8053	0.49255	2.06975
TARGET-40-PAKXLD	<15/>25	Female	None	B	C	5.77211	High	0.492747	5.58838	-849.646	0.886491	22.7988	24.121	6.22938	14.6894	1.74402	7.71203	0.0043475	0.489184	0.308105	29.2265	95.5473	33.1856	52.0486	149.238	26.0911	84.574	36.026	0.0043475	0.424451	62.8642	25.243	3.13373	16.9917	47.5837	5.9774	3.99937	82.635	6.59025	13.0737	4.77983	29.9754	0.448254	52.7092	0.367377	28.9146
TARGET-40-PAKZZK	<15/>25	Male	None	B	C	-0.0967138	High	0.33607	739.581	830.089	0.670884	55.1208	7.57418	6.03129	12.8487	10.1076	1.87517	1.8755	1.85833	0.714372	19.6553	41.4241	30.5419	14.6774	34.9121	51.0545	46.0235	24.2917	0.0677482	0.00270876	72.0168	32.216	5.54688	11.1476	90.5323	21.2951	2.09281	52.5047	33.6379	6.06287	2.63668	42.9943	0.00270876	51.5855	0.507722	19.9344
TARGET-40-PALECC	<15/>25	Female	None	C	B	-4.01861	Low	0.434429	299.877	960.926	0.703804	17.0795	9.24055	3.06016	15.7282	26.4288	44.5646	0.360689	0.905235	0.319076	9.32378	36.2318	27.1345	6.56176	41.9359	50.6766	33.3834	14.8259	0.00408919	0.00408919	50.2218	18.8864	11.9345	9.25317	63.5327	58.6279	2.45542	27.3769	101.01	8.80194	2.30517	27.2914	0.00408919	44.3024	1.09519	12.5556
TARGET-40-PALFYN	<15/>25	Female	None	C	A	7.82787	High	0.336291	1729.43	2023.09	0.403173	15.8524	8.35825	1.38534	14.1217	15.939	7.25632	0.818293	0.636649	0.643868	13.7718	18.7086	29.6839	17.0415	21.4759	27.4968	73.042	15.7466	0.004826	0.004826	59.1473	14.4329	12.1304	5.12881	47.9435	6.84101	0.687759	27.1635	61.7864	7.4654	0.456051	15.0995	0.004826	30.5009	2.80439	7.00968
TARGET-40-PALHRL	15-25	Male	Metastatic	C	A	-0.362274	Low	0.575409	-111.223	647.729	0.775216	18.3756	4.02407	0.617022	9.12957	7.67654	51.4578	0.404077	0.977962	1.01962	32.2746	30.3417	26.4219	14.3531	41.0866	38.993	47.8993	24.7634	0.00438551	0.00438551	80.0825	17.7771	2.24316	7.31929	93.5439	13.4702	5.09117	34.7918	61.1349	2.50767	0.606985	40.1981	0.00438551	38.4521	0.970722	4.96032
TARGET-40-PALKDP	<15/>25	Female	None	B	C	6.99745	High	0.530344	-184.671	-514.479	0.876449	93.4726	12.053	19.7156	21.9498	5.53304	10.8474	0.873315	0.638336	1.96639	17.5152	68.1984	28.6882	22.1512	17.4932	48.3964	239.557	45.799	0.0554038	0.00215653	46.7176	22.0331	1.53849	12.3538	56.871	14.975	2.11946	94.1266	5.15994	8.72662	1.39004	44.6839	0.00215653	49.8512	1.71812	39.8954
TARGET-40-PALKGN	15-25	Male	None	A	B	-4.56812	Low	0.464355	917.527	1199.58	0.609193	11.4116	8.08014	1.66968	22.1243	8.21775	16.8282	1.39787	1.63782	0.470003	28.2769	13.4827	23.4551	8.72846	56.631	22.7239	58.8641	29.5651	0.00439178	0.00439178	70.1025	29.3151	3.98418	7.79575	102.609	2.31827	4.34397	53.3305	111.371	9.88629	1.68334	34.4181	0.00439178	47.8993	1.07416	8.85109
TARGET-40-PALWWX	<15/>25	Female	Metastatic	B	C	-1.90661	Low	0.527659	583.133	857.678	0.684789	10.5289	9.29304	1.02819	20.9789	5.0588	0.128394	0.0758435	1.21769	1.29833	11.9529	15.3318	31.3159	5.72131	32.4551	18.7001	9.82077	23.538	0.05603	0.00221658	87.5134	25.4384	5.30578	7.55629	36.4698	4.07615	1.94485	104.642	37.8631	9.59958	0.33163	17.0674	0.048065	35.5134	0.72976	2.44912
TARGET-40-PALZGU	15-25	Male	None	C	A	0.875876	High	0.471341	328.996	927.265	0.704277	68.3422	7.56656	1.43295	25.5574	10.0686	72.2333	0.68306	1.91302	0.211964	19.9236	50.6309	27.6967	11.635	93.1956	21.1124	85.4183	30.4535	0.00301094	0.0909149	68.6732	21.8413	5.96619	11.4168	39.5086	44.6839	5.32101	41.4092	53.6375	15.6744	2.06673	50.0747	0.00301094	36.3791	2.1635	4.29667
TARGET-40-PAMEKS	<15/>25	Male	Metastatic	B	C	0.58393	High	0.43718	643.158	-71.4571	0.771942	11.6985	14.1466	0.490707	18.0012	5.37997	0.179887	0.00452651	1.37671	0.339337	19.7862	21.4657	36.6138	28.2405	81.2462	31.8649	44.8114	55.32	0.00452651	0.00452651	45.6787	21.3428	4.83792	29.4298	107.439	1.16206	6.12777	100.012	9.86157	9.0187	2.4473	15.1945	0.00452651	62.8328	1.23615	24.3059
TARGET-40-PAMHLF	<15/>25	Male	None	B	C	-0.512266	Low	0.358781	804.366	279.758	0.721989	29.5559	9.26998	5.84876	7.87975	6.1549	5.61432	0.557872	1.6389	1.43635	25.5696	43.6372	26.5315	8.99473	45.0867	18.7171	10.2903	23.6782	0.00240672	0.00240672	86.7162	23.419	6.56685	6.46036	87.8246	18.6013	3.48327	67.0576	19.1343	6.29533	1.19351	22.2397	0.00240672	70.5868	2.36443	7.82573
TARGET-40-PAMHYN	<15/>25	Female	None	B	C	-0.396315	Low	0.451373	673.289	1032.01	0.655988	37.9028	10.9414	0.614888	14.9321	11.0644	3.01597	0.281669	1.05184	0.75713	20.4513	64.7043	23.4891	13.5217	50.8781	25.584	56.4757	25.6313	0.00178816	0.113394	72.7539	44.0325	3.33381	16.3482	180.955	14.7027	1.18026	168.46	52.3233	5.06142	0.507001	51.2397	0.00178816	25.3159	1.34262	10.2365
TARGET-40-PAMJXS	<15/>25	Male	None	A	B	-6.29136	Low	0.460889	133.41	536.049	0.762741	31.6724	10.0619	4.74376	15.2549	14.8221	10.2742	0.414703	0.938863	0.293263	17.0437	69.5476	38.5018	13.0018	28.9393	23.0628	43.5194	18.4469	0.0440605	0.189202	80.0286	31.2065	9.76722	12.4215	34.9906	23.8144	1.73209	41.6362	99.6795	8.58328	1.07917	40.4918	0.00235029	27.022	1.90196	12.3845
TARGET-40-PAMLKS	<15/>25	Female	Metastatic	C	A	9.97352	High	1	-558.073	-453.378	0.897593	26.7381	14.0463	4.71298	27.6424	1.56167	37.3668	0.456987	1.80635	0.269689	56.2802	67.9739	29.1762	35.8822	534.41	20.1175	73.4356	75.5773	0.00395259	0.502581	64.2368	28.5161	0.884621	27.0978	72.0168	8.09439	13.1989	112.905	16.1192	11.8482	0.837157	24.7115	1.43529	58.5391	0.650393	8.09108
TARGET-40-PAMRHD	<15/>25	Female	Metastatic	A	B	-1.91935	Low	0.390638	412.274	906.98	0.697683	60.6544	5.91137	8.77359	11.1009	21.4539	30.0996	0.920561	0.892299	0.913153	20.8253	62.9595	54.3334	17.444	59.6769	36.3791	203.089	18.9266	0.00253382	0.0613218	42.9141	17.0061	6.04583	15.424	52.9616	9.6655	1.59302	116.851	79.544	8.15221	2.492	78.8577	0.00253382	26.7956	0.589038	5.0224
TARGET-40-PAMTCM	<15/>25	Female	None	B	C	5.57101	High	0.61987	-156.136	-687.379	0.886455	46.896	12.6539	6.56685	18.4758	8.60233	19.1632	0.154497	2.63178	0.170177	16.2397	46.6766	26.4726	12.1817	103.399	24.6985	31.005	43.9961	0.0811055	0.384207	96.4407	34.3205	1.41352	13.5097	101.765	19.2462	2.27913	31.2879	6.67769	8.88184	0.625288	9.26998	0.135825	61.4206	0.551545	7.64637
TARGET-40-PAMYYJ	15-25	Male	Metastatic	C	B	-0.350614	Low	0.468728	219.731	579.472	0.750286	107.025	13.4798	24.8338	21.1273	11.265	166.391	0.22816	0.136627	0.236952	15.472	112.385	43.8808	12.5758	65.1573	19.4025	38.5544	32.9311	0.033214	0.00222296	58.9754	19.5159	4.60933	5.25998	45.7694	76.7168	3.41642	64.9069	48.5424	7.88334	1.69186	143.89	0.00222296	35.3224	0.991292	8.14626
TARGET-40-PANGPE	<15/>25	Male	None	A	B	-4.63652	Low	0.358837	589.072	673.238	0.703647	74.8344	14.0135	1.31777	18.3842	18.744	25.1636	0.738263	0.977962	0.862063	13.4734	32.5488	24.8134	14.1503	28.7428	27.4968	52.9616	25.7917	0.0685818	0.0625436	73.8774	19.217	7.4276	10.1161	37.8904	27.9348	4.08774	59.9788	84.4031	8.70039	1.97675	23.5013	0.0454647	34.981	2.58072	9.46355
TARGET-40-PANGRW	15-25	Male	None	A	B	-5.98501	Low	0.327399	738.193	829.158	0.671136	39.8287	4.27725	11.6428	11.4822	40.3088	11.1654	0.0725009	2.00122	0.563356	15.7602	36.3088	23.4004	8.61401	26.7148	28.5827	29.9927	25.2692	0.00272373	0.067218	91.2453	39.3504	8.88574	5.6475	106.642	24.9911	2.73245	84.0296	132.487	9.08749	1.01033	29.235	0.0598152	52.0239	1.81974	16.1386
TARGET-40-PANMIG	15-25	Male	Metastatic	B	C	0.157423	High	0.298511	883.071	379.006	0.703671	29.6839	14.8426	3.07035	10.7683	13.5217	5.71422	0.294849	0.767933	1.78422	8.18779	68.3812	29.3316	8.66844	39.0911	33.8209	16.212	26.1555	0.0024121	0.0024121	65.5156	39.6546	3.8833	8.44525	121.866	37.2045	1.83117	131.047	21.7577	7.29417	0.860866	16.491	0.13753	43.6372	2.4559	12.2434
TARGET-40-PANPUM	15-25	Male	Metastatic	B	C	2.65942	High	0.388674	179.159	-146.606	0.819782	12.259	18.3146	2.6717	19.7631	2.87446	7.6238	0.179991	0.763778	0.263747	31.9285	42.1992	106.126	7.78192	134.299	23.9564	34.9216	37.5312	0.071845	0.00157648	52.2248	15.0762	1.52903	5.1461	48.9797	7.24158	6.47991	46.2691	19.0928	12.6142	22.5044	27.0085	0.730238	64.2368	1.3965	7.29603
TARGET-40-PANSEN	<15/>25	Male	None	B	C	-0.436286	Low	0.417488	832.287	352.084	0.71173	23.3461	13.3131	1.4003	23.1615	2.96302	12.1282	0.198644	0.329876	0.960586	6.95725	32.0419	32.3342	3.85243	36.5893	15.9595	119.135	32.6995	0.0587686	0.002223	57.3107	51.3271	3.99369	16.7466	174.802	8.88383	2.52582	324.682	23.0895	5.49383	0.390973	39.5233	0.002223	22.7186	1.07151	3.12463
TARGET-40-PANVJJ	<15/>25	Female	None	B	C	-0.326904	Low	0.362693	1200.62	688.059	0.635436	44.7484	16.8557	0.858195	20.6063	8.41508	0.462765	0.0755328	0.678543	1.53849	11.8301	15.6778	35.0558	12.2618	70.7151	18.7968	21.7677	19.5671	0.0432756	0.00219531	61.2339	21.4714	7.17915	13.5778	98.4001	14.7201	1.16455	126.207	19.8288	6.69993	0.880223	8.14445	0.00219531	30.6426	4.41011	5.45019
TARGET-40-PANXSC	15-25	Male	None	A	B	-4.29443	Low	0.296841	582.301	1701.24	0.589639	15.0551	14.9777	0.745325	13.6051	20.3039	22.891	0.267228	0.815409	1.87449	28.8889	32.2268	38.0572	5.71023	22.1243	33.0966	75.0305	20.8003	0.0102277	0.0605902	69.7165	36.0768	8.98463	4.6995	47.5837	13.0181	5.48676	90.6661	114.633	8.19503	0.794821	30.6262	0.00874205	43.8274	1.32364	7.2895
TARGET-40-PANZHX	<15/>25	Female	Metastatic	A	B	-7.92179	Low	0.524191	965.914	1446.55	0.574249	59.0847	8.73045	5.83631	39.0553	36.5893	2.34321	0.690897	1.55985	0.693238	13.2437	51.9591	32.8	5.90725	29.0628	25.6396	32.4462	26.106	0.00347064	0.385082	71.709	23.982	15.8524	6.43918	70.0253	8.23668	3.6529	27.4491	126.349	9.08577	2.40937	40.5188	0.00347064	63.8673	1.00404	3.20462
TARGET-40-PANZZJ	15-25	Male	None	B	C	-2.10355	Low	0.51558	1096.35	1168.39	0.591866	15.7985	9.07229	11.6481	18.9516	16.0564	1.47877	0.704685	2.09047	2.25823	24.9986	41.834	30.3142	8.08014	109.947	23.0628	45.0867	44.5646	0.00461081	0.298245	62.1945	25.3633	10.7893	8.83278	71.1908	26.1555	1.54424	64.5606	57.6361	6.18151	1.0452	31.5018	0.00461081	46.2691	1.33365	7.42909
TARGET-40-PAPIJR	<15/>25	Female	None	A	B	-7.59261	Low	0.395637	697.422	1617.88	0.585867	13.2102	10.0445	0.92625	8.23128	42.0532	3.30079	0.229631	2.85647	1.03829	25.2692	45.0063	27.6795	4.86925	73.3077	38.2055	90.5926	30.1522	0.0883699	0.0988725	45.2604	17.554	21.6895	12.3316	60.8638	8.88574	2.40793	69.3879	221.089	7.05532	1.08997	18.0167	0.00362377	60.409	0.955928	13.2753
TARGET-40-PAPKWD	<15/>25	Male	None	C	A	6.31884	High	0.799557	-777.918	-225.687	0.897085	46.4998	10.8758	114.528	9.75543	7.20344	121.619	6.90303	1.27189	0.76161	34.2354	126.87	48.9603	10.5618	189.023	42.5322	113.761	78.9562	0.00397203	0.00397203	51.1696	21.1859	5.80592	27.8111	19.1988	20.5648	9.09567	22.563	20.0485	11.8092	1.6504	24.469	8.54116	99.2056	0.867254	5.75488
TARGET-40-PAPNVD	<15/>25	Female	None	C	A	7.14561	High	0.671129	-373.196	-239.931	0.870299	5.83179	22.6703	117.505	7.85634	0.527058	24.2425	0.0204218	0.557195	0.0421317	8.57088	82.4682	26.5395	0.922677	69.0259	82.5242	425.786	22.274	0.335697	0.967664	31.9836	16.848	6.3307	2.08619	42.5768	1.70295	1.92586	30.427	6.7608	6.20421	0.057048	3.42045	0.104775	70.295	0.285999	2.69137
TARGET-40-PAPWWC	<15/>25	Female	None	C	A	-1.42231	Low	0.454429	119.475	569.726	0.760863	18.6106	6.98888	7.96093	20.6063	10.8828	9.09159	0.751126	1.59434	0.417262	15.1648	48.2013	30.8556	10.9285	27.2759	23.419	35.6024	21.7677	0.00687028	0.40913	71.709	15.8632	3.61253	5.17588	25.5156	2.30999	5.98419	17.7171	45.7137	6.79714	2.18638	21.929	0.00687028	67.2948	2.96777	6.45682
TARGET-40-PAPXGT	<15/>25	Female	Metastatic	C	A	-0.398054	Low	0.471733	586.922	1429.5	0.620846	81.6307	14.3401	0.813086	27.0019	23.1615	79.1121	0.255283	2.69315	4.82851	6.93301	56.5292	27.8427	8.06982	23.3284	43.5871	35.0558	17.6761	0.0426931	0.00191401	31.6342	26.338	11.5367	18.1619	53.0296	3.80494	1.85953	63.0556	52.436	11.5519	1.24952	23.6474	0.00191401	26.9023	0.885271	1.75841
TARGET-40-PARBGW	<15/>25	Female	Metastatic	C	A	3.46872	High	0.489844	241.491	992.745	0.706569	41.1009	11.4662	7.12066	18.2002	11.9666	32.1394	1.30834	1.6534	0.203164	20.2487	124.201	19.0611	2.68233	122.642	49.8687	89.3867	43.0712	0.014394	0.0230627	57.1783	20.1943	9.61479	8.70039	48.8467	84.2725	4.38475	41.3612	46.2856	9.57084	3.16782	15.7207	0.243113	72.2333	0.590711	1.1701
TARGET-40-PARDAX	<15/>25	Male	None	C	A	3.27597	High	0.572841	-326.541	82.4327	0.842357	309.397	11.6211	83.2423	13.65	6.48491	49.243	0.906134	0.482179	0.467537	28.9672	222.792	32.5763	19.8386	68.2725	26.887	114.412	50.0545	0.0714443	0.00294467	50.2032	22.703	5.86651	25.6249	42.0066	19.7304	3.51838	42.1856	18.5171	6.45853	2.44132	82.3418	0.00294467	94.3403	0.524783	6.46861
TARGET-40-PARFTG	<15/>25	Female	None	C	A	2.3596	High	0.433871	612.327	796.562	0.688197	117.406	7.8765	3.15478	20.7578	12.4106	57.6084	1.35938	0.642825	0.751015	44.0978	122.125	24.1398	9.16927	32.6266	36.6855	27.6265	44.7484	0.00399228	0.00399228	73.6228	24.9838	8.15221	7.19023	63.0556	38.0457	2.72424	44.3313	35.4907	7.00063	2.11166	39.5759	0.00399228	67.0576	1.34368	3.21523
TARGET-40-PARGTM	15-25	Male	Metastatic	A	B	-5.5786	Low	0.54719	-324.439	426.192	0.813923	15.7535	8.90267	3.44186	11.0341	23.6716	11.2909	0.105887	0.415507	0.29762	10.7943	56.631	30.5177	9.2807	22.2572	24.6318	24.5139	41.4791	0.00359103	0.00359103	47.1189	17.7937	14.8942	12.5854	31.1803	1.75961	1.68575	31.4556	83.4733	10.6101	0.541116	36.1848	0.00359103	59.9788	2.99898	18.5433
TARGET-40-PARJXU	<15/>25	Female	None	B	C	3.03732	High	0.315071	723.252	22.3428	0.755466	40.2702	15.3821	11.0746	9.45438	5.20509	0.66646	0.119136	0.188123	0.597422	4.38028	74.0966	16.1293	11.5725	71.8745	17.5819	47.6578	35.7991	0.00383781	0.00383781	40.3153	31.2264	2.47656	9.31995	66.6689	9.20593	1.44151	83.9109	5.30578	14.5172	0.988672	10.3275	0.00383781	57.8249	0.648719	5.93185
TARGET-40-PARKAF	15-25	Male	None	A	B	-1.93988	Low	0.468387	32.7741	479.788	0.777431	62.0473	13.2017	3.6463	15.7244	18.1658	10.9665	0.349181	0.912878	0.424123	25.0942	62.8022	31.2982	29.8522	44.1514	44.7315	20.1127	32.4462	0.00556352	0.354361	38.3658	13.6767	14.7498	17.444	59.4709	12.5367	5.25889	29.6142	58.598	8.59101	1.75319	20.5146	0.00556352	52.9394	2.00122	6.11911
TARGET-40-PASEBY	<15/>25	Male	None	A	B	-1.75878	Low	0.500726	669.159	1147.36	0.643578	78.651	14.9122	7.21172	14.5272	26.2838	18.0132	0.0486806	0.460595	2.26605	7.01134	63.2428	18.5966	2.75671	34.3092	36.2855	47.5313	21.8413	0.0169657	0.0015904	43.8808	30.3417	11.4399	15.4787	72.8415	8.15938	1.26633	50.9217	52.1809	11.9611	1.58541	10.508	0.0162265	50.3322	2.71137	11.7302
TARGET-40-PASEFS	15-25	Male	None	B	C	7.51107	High	0.660718	-343.154	-1412.27	0.940291	7.76068	16.3294	2.24364	10.8411	0.423051	1.08897	0.0611824	2.19672	0.637263	34.3205	60.8638	36.2067	25.5961	60.5677	21.6528	251.06	33.7804	0.0316487	0.262682	45.4626	30.688	0.824847	16.6227	82.6888	9.36347	1.05324	138.236	2.49259	8.51674	3.76323	5.37222	0.244922	61.2988	1.65802	7.90284
TARGET-40-PASFCV	<15/>25	Female	None	A	C	-7.38876	Low	0.382666	1602.81	1685.43	0.464555	1.13193	9.96173	0.483183	10.7631	25.9049	0.533381	0.00271298	1.89997	1.74848	14.5642	26.005	35.6737	12.3343	30.3333	27.5207	20.4186	26.7063	0.0622602	0.00271298	52.5918	27.7954	41.9494	9.88357	78.0758	1.44445	1.38103	89.1211	80.5084	10.7797	0.838092	11.2326	0.00271298	40.409	5.40486	15.5498
TARGET-40-PASKZZ	<15/>25	Female	None	B	C	4.17832	High	0.272811	1278.12	696.424	0.625653	17.2312	9.0811	0.668067	6.93939	14.2788	12.053	0.111294	0.603865	1.29833	24.8411	44.5308	23.0827	3.80742	59.2061	29.9394	133.079	30.5056	0.22933	0.00315772	19.5728	19.768	7.79011	11.6481	111.971	24.0477	2.67851	87.6365	35.6968	5.77212	0.856031	15.5596	0.0690758	40.8527	0.796242	28.3186
TARGET-40-PASNZV	15-25	Male	None	C	B	-3.53504	Low	0.58444	388.168	1263.12	0.661952	128.237	12.7705	19.185	12.5556	27.4729	13.512	0.639077	2.33353	1.3793	30.8474	102.364	27.0709	11.3521	72.8415	26.338	56.0574	39.2371	0.199462	0.103909	65.1981	14.5236	15.5843	14.4728	32.6162	10.8853	3.03763	42.3469	82.9601	8.29455	1.44423	55.1956	0.0421679	54.2066	1.68424	2.36136
TARGET-40-PASRNE	<15/>25	Female	Metastatic	A	B	-3.48626	Low	0.427486	538.137	1123.72	0.660787	37.7979	8.84316	3.77861	9.04982	25.5156	9.72252	0.121773	3.22954	0.425004	19.9635	100.68	52.9394	7.28606	39.8833	34.1807	88.2438	21.3428	0.0844407	0.107362	37.0459	16.0759	19.9036	11.7702	82.0134	83.0854	4.10689	246.379	67.5597	11.9901	2.57019	30.3227	1.47588	60.6214	1.41326	9.14927
TARGET-40-PASSLM	<15/>25	Male	None	B	C	0.407635	High	0.583236	-229.73	-158.99	0.853606	116.394	10.3776	15.9081	14.4055	8.89207	21.2048	0.353473	1.59206	0.159723	21.4657	157.535	23.5559	9.77968	62.74	38.7937	76.0591	38.3658	0.0180862	0.0484742	42.6108	29.4965	31.9758	12.7396	146.62	6.8552	1.32797	164.783	17.8754	10.7124	0.687099	18.749	0.00169363	57.5776	1.60964	6.76595
TARGET-40-PASUUH	<15/>25	Female	None	C	A	-0.636123	Low	0.546438	128.13	1913.6	0.61793	44.9684	8.00793	7.99845	13.5342	14.8584	83.5212	1.87485	3.40627	1.41298	28.2769	37.1788	46.8053	8.13512	20.8888	28.074	161.036	20.0673	0.0462427	0.00245693	69.5105	24.2033	13.4688	7.92069	74.6516	28.3006	5.51146	65.9445	49.6177	10.911	0.348461	58.8869	0.0702035	47.2997	1.89722	6.74157
TARGET-40-PASYUK	15-25	Female	None	A	B	-6.95592	Low	0.395913	1792.62	2691.43	0.302774	37.9406	8.6082	1.66669	11.8223	43.8103	1.27835	0.433179	2.76062	1.1567	10.4943	96.2926	24.5208	6.16899	25.1379	34.7918	71.1509	26.2572	0.00273186	0.00273186	52.4789	21.6093	45.5695	6.1175	73.2145	3.75426	1.49673	76.4774	114.312	7.78041	2.83983	15.3458	0.00273186	40.5498	3.75612	4.93681
TARGET-40-PATAWV	15-25	Male	None	B	C	1.26865	High	0.591741	527.584	372.001	0.740464	5.66789	14.7131	1.12697	15.1909	23.0192	0.463878	0.00350755	3.22823	0.916034	29.7581	15.9212	33.6239	15.7737	30.7043	29.0628	168.46	39.7986	0.00350755	0.00350755	79.7063	29.1297	3.9927	12.8513	105.646	3.62066	1.57311	20.9837	9.54094	7.27926	0.571799	4.24961	0.00350755	53.1214	0.804486	14.7791
TARGET-40-PATEEM	15-25	Male	Metastatic	A	B	0.400176	High	0.451919	523.551	390.243	0.739061	13.9371	10.8474	8.83487	12.6562	6.86741	7.00685	0.0492921	0.984693	0.83614	20.446	34.3961	56.0445	7.39383	39.7531	33.3512	36.6618	34.7089	0.0150898	0.0988357	77.2071	21.4657	3.14784	7.4276	23.2757	6.17624	6.00753	60.353	28.3948	4.77328	3.29641	12.6333	0.00141043	121.619	3.59367	5.93053
TARGET-40-PATJVI	15-25	Male	None	B	C	-0.403332	Low	0.542802	115.48	1184.73	0.699683	20.8937	5.91306	7.4584	22.6762	6.55138	0.451866	0.419982	1.37469	0.110228	28.4201	10.6386	40.2259	8.76741	28.9895	23.2986	15.4067	24.9381	0.00304444	0.00304444	70.9038	32.9201	6.79038	8.52967	74.3004	0.336205	1.81414	88.7824	32.2362	8.15576	1.12288	57.5237	0.00304444	48.1217	1.0243	6.44487
TARGET-40-PATKSS	<15/>25	Male	None	B	C	6.50115	High	0.427999	-365.453	-906.977	0.913818	64.5606	9.62594	0.930746	8.08353	1.15116	6.68544	0.00289781	0.117259	0.110159	40.4235	37.6805	26.5547	24.3434	111.856	23.8331	43.483	36.5311	0.194167	0.124081	45.5882	16.0444	1.32931	8.81928	55.5039	34.1489	6.04733	56.7866	4.47715	13.5904	2.00387	63.3763	0.526825	68.1984	1.5181	3.61728
TARGET-40-PATMIF	<15/>25	Female	None	A	B	-5.39866	Low	0.489899	912.379	1719.79	0.547553	22.7817	11.6562	0.628772	12.3483	26.5885	6.38881	0.807235	3.01597	1.98351	6.37879	40.9084	29.5049	1.97269	37.3163	28.9734	45.0549	40.6404	0.00244373	0.00244373	50.0962	20.5744	20.7487	14.3567	30.7843	7.6983	1.28485	40.409	70.1807	9.64595	2.15072	32.09	0.00244373	69.5944	1.2201	10.0229
TARGET-40-PATMPU	<15/>25	Male	Metastatic	C	A	0.897683	High	0.455585	-160.854	505.782	0.792671	90.314	14.2788	24.0326	12.8325	10.123	7.45678	2.47435	0.535294	0.205125	40.3088	142.684	29.0877	16.3734	49.8093	37.2527	69.5476	42.2436	0.26357	0.00224595	51.9591	19.3834	7.6238	16.9505	19.7524	36.1735	5.38125	32.5981	59.1473	12.2772	1.32672	36.5776	0.00224595	95.2748	0.750889	1.0214
TARGET-40-PATMXR	15-25	Female	None	C	A	3.43919	High	0.465018	-225.155	436.972	0.804431	269.949	8.79198	0.200961	11.5067	11.7587	15.3821	3.77037	0.942428	0.314386	27.1708	234.366	33.789	9.79218	49.4463	29.3082	185.71	66.4684	0.0262345	0.00206357	57.0734	15.9422	5.48676	20.8605	29.5469	48.9249	12.1391	32.1394	28.2694	8.50039	2.01761	67.1753	0.00206357	83.4055	0.446955	3.49582
TARGET-40-PATPBS	15-25	Male	Metastatic	A	B	-8.23875	Low	0.431897	375.937	971.197	0.694745	34.1401	11.9169	4.76529	17.0021	28.7123	23.8975	0.141831	0.550616	0.275947	18.1658	45.1038	44.9559	4.07117	33.8646	27.4581	80.4592	33.0443	0.00173265	0.224518	60.8638	17.0239	19.8944	11.57	30.2952	19.3094	3.25385	34.7683	135.804	12.0401	1.05978	21.0603	0.00173265	49.9076	2.27315	11.1347
TARGET-40-PATUXZ	15-25	Female	None	C	A	7.15994	High	0.411538	-190.566	-75.1526	0.844062	53.1676	8.46884	14.0367	9.11582	2.04107	41.5428	0.0617216	0.00266553	0.0158419	26.3657	79.0076	25.4449	0.933584	17.0674	26.7381	659.977	29.8777	0.00884535	0.150759	54.2561	19.885	3.5786	8.99278	34.3092	30.7372	5.84333	68.4189	10.4222	8.23668	1.02229	98.2357	0.675113	40.3647	0.404563	2.76664
TARGET-40-PAUBIT	<15/>25	Female	None	B	C	-0.428257	Low	0.395151	1106.66	648.976	0.650393	2.2263	12.8199	0.869262	9.36574	14.2622	10.4668	0.128812	0.878182	2.40198	22.0379	17.2482	42.7679	1.89196	33.9785	21.5136	13.8414	35.763	0.0763639	0.00256362	48.0402	15.2706	10.7174	8.16478	57.3107	3.12683	1.47691	80.4592	23.2236	5.56525	0.557704	6.64326	0.00256362	66.7825	1.01067	4.06112
TARGET-40-PAUTWB	<15/>25	Male	None	A	B	-5.85625	Low	0.371657	666.868	1440.87	0.610283	73.5756	19.282	1.89278	13.647	24.1456	17.3641	1.39508	2.68568	0.947232	25.7554	72.6383	27.3122	4.77983	54.7958	29.1762	49.6177	19.3336	0.00334222	0.00334222	70.5868	23.7953	13.2632	16.1085	84.8188	18.7208	2.28349	80.9897	96.2198	8.95068	3.45305	39.9374	0.0755841	34.6998	0.776003	3.47163
TARGET-40-PAUTYB	<15/>25	Female	None	C	A	3.31437	High	0.568327	70.6564	1428.66	0.678506	78.7003	5.02566	33.9277	15.1108	12.2273	37.6805	0.760497	1.46126	0.139299	59.0564	48.2208	31.6823	11.086	41.5713	30.8296	116.137	43.5683	0.00274149	0.121164	56.9749	24.2175	6.73691	12.3456	67.781	95.6845	3.92447	67.0211	87.206	11.2624	1.08152	62.9595	15.0443	25.7554	0.672095	0.508851
TARGET-40-PAUUML	<15/>25	Male	Metastatic	B	C	5.52315	High	0.498994	-304.719	-881.198	0.908587	59.9167	17.8754	0.300502	13.1286	2.01491	15.281	1.45115	0.278972	0.265433	21.7623	103.093	34.8042	20.1508	102.438	33.3009	158.363	27.4812	0.00363455	0.911372	31.8547	39.2927	1.96599	17.7639	168.705	22.3053	1.51009	62.2582	4.94164	8.55552	0.721738	15.4464	1.24109	33.9577	0.496582	9.02671
TARGET-40-PAUVUL	<15/>25	Female	Metastatic	C	A	6.94964	High	0.51221	-92.613	457.78	0.790856	43.417	9.77458	2.78843	6.10881	7.95552	6.87039	0.0577727	0.28086	0.114	19.1153	40.1433	98.558	42.4533	184.19	22.0564	71.9143	18.3756	0.232393	10.5053	29.1536	27.8658	3.57673	14.1854	73.6624	24.008	5.44287	34.2883	20.8576	14.1989	1.1589	24.2294	1.13595	45.3773	0.691749	0.413223
TARGET-40-PAUXPZ	<15/>25	Female	None	C	A	4.51613	High	0.295788	70.4346	153.747	0.803351	61.3871	29.037	11.9057	7.88144	15.2563	16.5216	0.278836	1.39484	0.325473	27.6338	62.8328	36.7366	6.12951	20.2714	19.4076	54.018	32.1961	0.00376561	0.594877	57.6361	17.9958	3.6681	9.09159	85.7761	19.7721	1.5986	51.6686	33.5137	7.92267	0.797424	21.2837	0.00376561	75.3359	3.08599	4.99862
TARGET-40-PAUYTT	15-25	Female	None	B	C	9.02292	High	0.407837	486.404	-246.02	0.801933	30.5327	6.78081	2.05043	6.83003	4.31544	7.00968	0.842559	0.245545	0.284611	11.4768	18.7531	17.1434	3.66201	25.0326	15.9494	31.7625	11.6006	0.00468615	0.421053	49.7463	13.93	3.17831	4.93412	81.7403	10.0782	1.12839	101.01	18.2337	4.25628	0.634763	22.3646	0.00468615	37.0573	1.45206	2.47243
TARGET-40-PAVALD	15-25	Male	None	B	C	10.1835	High	0.680459	-336.208	-990.177	0.917005	50.2891	11.281	3.56676	14.3331	2.20431	7.13135	0.00418216	13.5778	0.00418216	17.1044	62.5286	21.4714	12.1255	94.7654	41.9359	76.2758	38.993	0.114808	0.00418216	49.4463	11.4551	0.582638	10.4418	143.552	28.5827	7.59933	46.341	2.20948	6.29533	0.49255	16.3441	0.879417	50.2411	1.70628	9.38577
TARGET-40-PAVCLP	<15/>25	Female	None	A	B	-4.5896	Low	0.442835	843.828	1110.02	0.628021	25.9606	7.03329	2.04586	14.898	22.2507	0.9509	0.296898	0.925645	0.899982	32.749	29.2598	21.7623	10.7943	48.4963	24.4003	65.6546	30.7115	0.00372071	0.00372071	55.8998	20.0816	12.6362	10.4284	40.8669	7.61838	4.60006	64.4311	106.126	10.1452	1.55067	29.6239	0.128341	49.5155	5.2187	15.8777
TARGET-40-PAVDTY	<15/>25	Male	None	C	A	4.15549	High	0.400386	452.422	1026.63	0.680688	50.3934	5.24849	8.09108	24.2851	10.8275	4.022	0.26718	0.791815	0.244534	48.9797	69.5944	14.0975	1.68508	16.8366	25.2569	48.3241	20.2139	0.00559397	0.00559397	26.7872	29.4298	5.78955	8.58124	72.0597	15.324	2.83447	68.547	29.8021	8.89391	0.696886	37.4389	0.00559397	59.3233	0.782515	5.85423
TARGET-40-PAVECB	<15/>25	Female	None	B	C	0.621697	High	0.241296	1195.96	338.009	0.67476	9.0052	13.5454	0.60755	17.0636	10.1989	0.333173	0.00432382	0.616284	0.418538	13.93	34.5089	19.8086	6.52103	73.3863	31.1322	54.7477	35.188	0.00432382	0.00432382	37.3421	25.5007	5.83901	11.9057	118.232	6.35433	0.381797	81.526	18.2505	7.10096	0.984486	8.17288	0.00432382	62.8022	6.21013	7.07978
