# Supplementary material for: Molecular subtypes of osteosarcoma classified by cancer stem cell related genes define immunological cell infiltration and patient survival
Source: Front Immunol. 2022 Aug 19;13:986785. doi: 10.3389/fimmu.2022.986785 (PMC9437352; doi:10.3389/fimmu.2022.986785)
Supplement: Supplementary file 5 [file Table_4.xlsx]

## Sheet: Sheet1
Supplementary Table 4. List of genes and their expression ranges for each CSC cluster
ID	CSC cluster	ANXA6	CDK6	ENG	ERCC2	ETV6	EVI2B	FOLR1	HTR2B	ISL1	MEF2C	MTCH2	MYC	OVOL1	PEF1	PHACTR4	PTN	SEMA3A	SEMA3B	SEMA3E	SEMA4G	SIRT6	SOX4	SPI1	TERT	WNT5A
GSM530667	A	7.84099	6.89544	8.99477	7.16096	7.70843	5.7904	4.4349	3.769	3.90437	6.17297	7.60075	7.25842	3.96174	7.90739	7.17875	7.56107	5.49951	5.63952	4.3793	5.31466	6.78479	8.02575	8.53515	4.01505	7.82704
GSM531321	A	8.02843	5.92226	8.92706	5.899	7.19487	7.79209	5.06938	6.02491	3.99878	6.39621	7.37361	7.218	4.05229	7.16388	6.49393	5.61477	4.22717	5.11087	3.74642	4.60535	6.45162	8.10581	9.7646	3.83088	5.18816
GSM531324	A	7.43514	5.00042	8.74646	6.77443	6.62594	6.63798	5.61978	4.23433	3.84122	8.76315	7.33499	6.59143	4.00883	7.34014	6.1152	6.65248	5.78038	6.96293	5.0845	4.46324	6.02688	6.98175	6.81176	4.15276	7.1425
GSM531333	A	7.62427	5.62327	8.3782	6.46878	6.63405	6.68055	4.56626	5.18302	4.91722	5.8466	7.90022	6.91864	3.9344	8.34991	5.79507	7.30972	5.78849	4.83404	3.97147	4.3589	6.48731	7.67051	7.7809	3.95679	6.01102
GSM531334	A	8.10487	4.88241	6.9927	6.46922	6.21515	6.05117	6.35194	4.02376	3.92793	7.0481	8.65681	7.56397	3.90934	7.27834	6.69153	7.51244	6.04706	5.72581	4.40305	4.38289	5.8411	8.34864	6.32848	4.16292	5.96424
GSM531351	A	8.17319	5.66043	8.26632	5.31893	5.97171	6.98173	4.44164	4.29683	5.37808	7.04178	7.31277	8.54013	4.1118	8.05228	7.13988	6.11022	5.31613	6.09616	4.67152	4.84195	6.11235	8.04312	8.82969	4.23182	6.94189
GSM530899	A	8.06497	6.96778	8.10831	5.73227	6.77468	5.17394	4.64661	3.86931	5.82111	6.09835	6.49913	9.80781	4.10473	7.12986	7.01011	10.1931	6.77313	5.10954	3.83069	5.11167	6.12755	9.12218	6.53198	4.81683	5.97924
GSM531284	A	8.07192	7.04593	8.77454	5.95357	7.42042	5.63745	5.79345	4.54835	3.85079	6.2978	8.14254	7.2044	4.42342	7.54011	6.86081	9.84462	5.8074	5.66822	3.81062	5.8492	7.27973	7.19849	6.70303	4.1855	4.5178
GSM531286	A	8.45723	8.00627	8.24646	6.71818	6.26923	4.88003	4.5425	3.7587	4.93836	7.75927	7.51709	9.37655	4.0091	6.93024	6.68631	12.1077	6.92676	7.55771	4.31805	4.50875	5.83935	8.66894	4.78939	4.26595	6.49639
GSM531289	A	8.02863	6.32193	7.22829	5.42488	6.7851	5.23402	5.16708	4.70838	3.73758	7.98291	7.4499	8.17811	4.21774	7.61695	7.46113	9.24858	9.23294	5.58132	3.84338	5.37492	6.02136	8.3141	5.83905	4.17582	5.90531
GSM531292	A	7.33297	6.14629	8.35579	6.65711	6.85784	5.77223	7.94501	5.18015	4.66001	7.07519	7.26843	8.2984	4.25893	8.37705	6.45989	9.0387	5.65251	6.15017	4.12191	5.28514	6.1651	8.61773	7.12235	3.91197	6.32645
GSM531295	A	7.55588	5.32738	8.6106	5.26787	6.61819	4.89515	4.93426	3.89505	3.83656	8.69702	7.21694	8.54325	3.82017	7.47216	6.71685	10.149	8.68663	7.69004	4.26548	4.36967	5.94574	8.89265	5.31675	4.05669	6.58131
GSM531299	A	7.81472	7.84112	8.38665	6.59001	6.25597	5.2615	5.74795	4.0838	6.56859	7.46273	8.24363	8.24216	4.12047	7.17965	6.50173	8.40378	7.65054	5.64636	4.00795	4.75243	6.37882	6.5726	5.05477	4.06893	5.64558
GSM531314	A	7.18503	5.46116	7.02608	5.96946	7.61879	6.78104	5.26246	3.9057	4.09373	7.47411	7.59974	7.49203	3.89117	7.66973	7.35596	10.3915	7.7665	5.54775	3.7981	4.37238	6.89155	6.69384	6.3483	4.19482	6.05411
GSM531325	A	7.87869	6.84415	7.52589	6.87631	6.4816	5.70674	5.47157	4.59128	4.19715	6.63498	7.58569	8.07986	3.93184	7.41771	6.47934	9.3337	6.6071	6.60578	3.82165	4.20719	6.16402	7.11072	5.47314	4.01265	4.68196
GSM531328	A	7.67185	5.80195	7.52991	5.42505	7.31285	6.53025	4.67883	4.12613	3.84861	7.45451	7.06397	8.79988	3.97594	7.38272	6.68051	11.7962	6.05376	5.63927	4.10226	4.93925	6.11171	9.05966	6.67654	3.96053	5.98308
GSM531331	A	6.93817	6.75506	7.27834	7.91924	6.01011	6.5562	5.72218	4.48037	4.32849	7.32077	7.84141	7.95609	4.02397	7.96328	6.26903	9.11562	5.8606	4.91722	4.1094	5.85179	5.88059	6.74985	6.02708	3.85291	7.01455
GSM531332	A	7.67582	5.43166	9.29813	7.44644	6.77662	6.36432	6.35774	4.33811	3.90408	7.39405	7.12023	7.8852	4.02479	8.01006	5.87594	9.31459	5.73773	6.94324	4.76717	4.18616	5.5385	6.71819	6.69127	3.96997	5.15685
GSM531294	A	7.637	4.39855	7.28435	5.41524	5.97394	4.78324	7.66099	3.82145	3.8898	7.9343	8.01829	10.9541	3.92301	7.34133	6.37516	7.32003	5.5672	5.403	6.66966	5.02704	6.36028	8.10045	5.7625	4.31038	5.63183
GSM531312	A	8.19483	3.59892	6.65776	5.96526	5.65752	6.37645	7.49272	3.89493	3.94501	6.94302	8.40767	6.44806	4.04057	8.46233	5.49805	5.65915	4.00568	6.27295	4.40756	4.45585	7.34221	6.71545	6.21498	4.30047	6.49953
GSM531322	A	7.28808	4.56104	8.1177	5.55966	6.12601	7.05192	6.21236	4.08312	3.81799	9.15611	7.83689	8.25726	3.7782	8.18015	7.49179	5.71068	5.10821	6.44379	4.32923	4.6515	6.10005	7.68459	7.72428	3.77121	5.69986
GSM531327	A	7.71633	3.54535	5.54956	5.81353	6.05632	5.11402	6.26301	4.00037	6.39026	9.21073	7.76329	9.42655	4.10717	6.84895	7.10139	5.11261	4.7286	9.42179	3.97723	5.49287	5.60901	9.0686	5.41027	3.95533	5.2582
TARGET-40-0A4HLD	A	7.85252	5.33328	7.28561	7.23272	6.62852	5.47114	4.93479	3.692	4.35651	8.10652	7.87981	6.99142	4.03849	7.38528	7.28673	6.92695	5.16747	4.4012	5.99666	4.48251	5.95565	7.76553	5.31515	4.41416	7.47466
TARGET-40-0A4HMC	A	6.93811	6.34096	7.81711	5.60668	6.62721	7.45379	6.32318	4.37503	4.37599	7.44982	7.19334	6.73101	4.03849	7.45779	6.42588	6.55883	4.74031	5.75333	5.47969	5.13451	6.19452	8.90208	8.65465	3.92352	7.66711
TARGET-40-0A4I48	A	7.4339	5.62403	9.47198	7.32401	6.75959	6.65573	5.79766	4.2577	3.8773	7.52911	7.4824	8.59856	4.03849	8.87874	7.36106	6.1593	5.45299	6.13966	5.34235	4.80428	6.39285	7.67778	8.16278	3.93346	6.96321
TARGET-40-0A4I4M	A	7.70514	5.7236	9.82664	6.14035	6.67851	7.49265	6.88107	4.74852	4.59418	6.61667	7.34477	7.40066	4.03849	8.23449	6.80347	7.04709	6.19858	6.2352	5.15278	4.94575	6.2021	7.51164	8.25453	3.91701	5.26521
TARGET-40-0A4I5B	A	8.21898	5.52586	8.96161	5.78229	6.50404	7.22184	5.70159	5.23359	4.48252	8.65677	7.1532	6.99007	4.07537	8.05751	7.03843	8.05399	6.5176	6.31324	6.04346	5.18242	6.55802	7.83537	7.59247	4.11771	6.91112
TARGET-40-0A4I65	A	7.68759	5.66582	9.12278	6.91047	6.05854	7.57369	6.19814	4.24715	4.40809	8.28409	7.4324	7.77806	4.03849	7.90899	6.91163	6.99086	6.88581	7.53735	4.94148	4.91129	6.35056	7.87922	7.73859	3.91701	6.23125
TARGET-40-0A4I8U	A	7.6806	5.98264	7.99558	6.5595	6.07176	6.8326	6.67096	4.18743	5.87805	6.56309	7.42119	7.2592	4.05072	7.34851	6.42904	7.07702	6.3813	7.08245	4.90213	5.08316	5.82794	7.35724	7.51513	3.91701	5.57738
TARGET-40-0A4I9K	A	7.61896	7.40509	8.28462	6.54906	6.78246	8.10955	4.33214	4.15123	3.93552	8.0863	7.66306	6.4685	4.03849	7.8676	6.36949	8.40105	3.9159	4.33765	4.99376	4.50209	6.47756	6.19301	8.0446	3.92323	6.9109
TARGET-40-NAAEDI	A	7.93765	5.83759	7.6544	5.39106	6.34008	6.30165	7.12577	4.91675	4.19487	7.34168	7.81919	9.52816	4.20146	7.59143	5.91937	8.21825	6.78865	6.18654	5.53353	3.82965	6.02881	6.56377	6.84154	3.92355	5.64888
TARGET-40-PALKGN	A	7.8447	6.34848	9.20216	6.6302	6.59293	5.67197	6.14061	3.83107	3.8773	5.52026	7.40405	7.88654	4.03849	8.11777	7.04969	8.93484	5.27569	4.05891	4.47424	4.94084	6.27639	7.7771	8.33973	3.91701	5.90712
TARGET-40-PAMJXS	A	8.55145	5.21638	8.91728	6.44287	7.17781	6.79575	5.91349	3.81521	4.31472	8.28457	8.82082	7.18671	4.05906	8.50514	7.39835	6.08493	5.44849	6.95583	4.91784	4.3589	6.82212	7.68737	8.35125	3.91701	6.81187
TARGET-40-PAMRHD	A	8.04904	4.65886	8.51747	5.847	6.41627	7.08416	6.88127	4.51771	4.05	7.89246	7.28796	7.96097	4.03849	7.38342	6.52242	7.35075	4.82095	5.77815	5.62868	4.52467	6.04171	8.7296	7.86225	3.91701	5.60044
TARGET-40-PANGPE	A	7.96396	5.99925	8.87039	6.4676	6.88243	6.87494	6.68388	4.14708	7.75796	6.94164	8.33626	6.92454	4.08397	8.16196	6.61418	8.97253	6.92772	6.92684	5.53004	4.95177	6.05258	7.90948	7.96393	3.93014	6.20498
TARGET-40-PANGRW	A	7.82716	5.72414	7.64209	5.44794	6.35978	7.53636	5.62564	3.95383	4.0245	6.74512	7.54491	6.50703	4.03849	8.15875	7.16752	9.85866	6.14119	6.52203	5.52498	4.59883	5.82224	8.07646	8.27384	3.92483	6.63676
TARGET-40-PANXSC	A	7.8863	5.24041	7.8945	5.83166	6.64208	6.79192	6.42425	5.03875	6.87683	6.6989	7.70758	6.34546	4.07662	7.84093	7.15868	8.29749	5.77494	5.86438	4.8416	5.28619	6.13232	8.21143	8.08821	3.93854	5.79761
TARGET-40-PANZHX	A	8.6326	5.36551	9.18475	7.63267	6.23543	7.72763	4.19904	3.94769	4.72912	7.60934	8.80182	6.90265	4.03849	8.16115	6.82629	7.55797	6.95067	5.34963	5.25323	4.76393	6.44211	6.92345	8.565	3.91701	4.61536
TARGET-40-PAPIJR	A	6.92723	5.93143	8.34474	5.36182	6.52068	7.78268	4.82507	4.53933	4.06909	7.27176	7.52252	8.05514	4.05578	7.32606	6.48764	6.41503	5.39962	5.6272	5.41299	4.7578	5.96532	7.93362	8.84915	3.91701	6.69562
TARGET-40-PARGTM	A	9.09807	5.82555	7.7729	5.96253	7.39109	7.38135	6.02944	3.81922	3.95067	7.88086	7.85941	6.80544	4.03849	7.68402	6.72393	7.56388	6.17054	3.97648	5.20454	4.37143	6.26993	7.29662	8.03714	3.91701	7.38427
TARGET-40-PARKAF	A	8.61966	6.20308	8.01561	6.30138	7.00234	6.88011	5.86109	3.84045	4.01893	7.82784	8.25752	7.50834	4.03849	7.22046	6.27501	7.4169	5.0537	6.01355	4.69674	5.23676	5.86757	7.07179	7.50185	3.91701	5.65086
TARGET-40-PASEBY	A	8.19459	6.47883	9.05576	6.03646	6.7118	7.15713	6.25489	5.1247	4.0584	7.62686	7.10661	6.96493	4.05902	7.18746	6.99208	7.33487	5.69084	5.47605	4.68462	4.30635	5.50438	7.50869	7.18396	3.92833	6.46411
TARGET-40-PASFCV	A	7.62006	7.1953	9.05444	5.83889	7.83812	7.40395	3.60731	4.7176	3.94888	6.75576	7.90147	7.13892	4.05952	7.77888	7.15398	8.17662	6.50293	3.78438	3.85419	4.20967	5.90887	8.50161	8.0018	3.91701	7.05255
TARGET-40-PASRNE	A	7.62684	6.09162	8.4692	5.74482	6.94023	7.39829	5.91106	4.22464	4.72642	8.55208	7.78334	7.48111	4.20197	7.271	6.59429	6.4584	5.53177	8.2893	4.72032	5.33101	6.42075	9.64025	7.73216	5.01359	6.47809
TARGET-40-PASYUK	A	8.25709	6.22417	8.69425	5.96018	7.54123	7.88773	4.16213	4.62605	4.27432	8.39323	7.86279	6.74383	4.03849	7.57021	6.76814	8.0704	5.94886	4.84689	4.17995	4.43707	5.82785	8.13446	8.2382	3.91701	5.62546
TARGET-40-PATEEM	A	8.62171	5.09789	8.56927	6.26978	6.34182	5.9883	5.65361	4.49833	3.90949	7.27769	7.99726	7.6288	4.05523	8.39454	6.99836	8.19179	5.23889	5.4817	4.35306	5.64334	5.89335	8.11803	6.9096	3.91701	5.99074
TARGET-40-PATMIF	A	7.7931	6.34532	8.41608	5.91698	6.99415	7.32796	5.32078	4.86494	3.99652	7.26813	8.05573	7.30244	4.03849	7.61442	6.71152	6.83384	6.67291	5.44998	4.35598	4.17969	6.14573	7.44075	7.7472	3.91701	6.35555
TARGET-40-PATPBS	A	7.98672	6.19537	8.9834	6.65746	7.85991	7.62523	6.8344	3.89012	4.84776	7.57633	8.60262	7.37393	4.03849	8.01459	6.71003	9.93243	6.42065	6.72465	5.37253	5.01778	6.81478	7.43948	8.59359	3.91701	6.75018
TARGET-40-PAUTWB	A	7.94745	5.9815	9.043	6.2735	6.79948	7.35623	6.45396	4.51593	4.60595	8.10185	7.02089	7.89327	4.03849	8.11078	7.01256	7.2639	6.43538	6.61083	5.26085	4.78731	6.0755	8.29513	8.09796	3.93042	5.28978
TARGET-40-PAVCLP	A	7.3113	5.76311	8.7575	6.16681	6.70544	7.0651	3.90254	4.31667	5.02191	6.75	7.67813	7.60838	4.03849	7.69108	6.64541	8.21175	5.55823	5.45849	3.96744	5.22512	6.48646	7.95301	8.13431	3.9618	6.93437
Average	A	7.85103	5.86728	8.28218	6.22224	6.69498	6.61804	5.70065	4.33712	4.49915	7.43547	7.6939	7.70009	4.04525	7.73074	6.73187	7.95721	5.97673	5.96299	4.70113	4.80414	6.20435	7.81595	7.32654	4.03557	6.18805
Standard Deviation(SD)	A	0.448414	0.907371	0.820848	0.645644	0.515178	0.907752	1.00118	0.490695	0.880944	0.835324	0.486117	0.957093	0.101969	0.456783	0.444747	1.56275	1.03391	1.08806	0.695006	0.459181	0.389602	0.771449	1.16207	0.228439	0.781189
Expression range	A	7.85102988±0.448414036242001	5.86727718±0.907371387540972	8.28217954±0.820848167268546	6.22224184±0.64564412829323	6.69498148±0.515177513428505	6.61803746±0.907751850629136	5.70064792±1.00118202706305	4.33711528±0.490694767212361	4.49915022±0.880943733643579	7.43546782±0.835324129616314	7.69390044±0.486116841763048	7.70008734±0.957092878946333	4.04525236±0.101968504828349	7.7307433±0.456783391435544	6.73187144±0.444746954160346	7.95721144±1.56274768613441	5.9767321±1.03390942922564	5.96298762±1.08805551370433	4.7011255±0.695006185818199	4.80413838±0.459180774750073	6.204353±0.389602486353641	7.81595224±0.771449171213438	7.32653662±1.16207357846226	4.03556972±0.228438554710196	6.1880472±0.781188990391269
GSM531296	B	7.90279	5.47467	8.72929	5.35461	7.66705	6.11936	5.88964	3.96794	4.20594	8.25514	7.63827	7.7762	4.22809	7.9086	6.67167	8.00005	5.73366	6.1549	4.58624	5.17611	5.95569	8.56689	8.65348	4.07364	5.11784
GSM531300	B	6.71813	5.1195	8.187	6.64105	5.95987	6.6063	4.74953	3.72044	6.07052	7.90937	8.17573	9.15034	4.23032	8.04073	6.39406	7.22286	6.08972	5.50828	4.30594	4.95721	5.97704	7.27149	6.80213	3.94679	6.92293
GSM531302	B	6.886	6.24571	8.19258	7.91882	8.92879	6.94552	4.97515	3.74213	3.8706	7.79065	7.17657	6.20376	4.18571	8.422	7.16216	5.7007	6.40882	4.59589	4.00715	4.55466	6.98233	7.52987	7.15003	3.70907	5.52049
GSM531303	B	7.20727	5.77412	8.80456	5.96845	7.21129	8.10694	4.71304	4.19773	3.93831	6.73002	7.33574	5.78974	4.3356	7.56522	6.94301	8.1154	7.63938	4.95589	4.63783	4.40933	6.51748	6.96004	8.29202	3.89712	3.67087
GSM531304	B	7.00368	6.48605	6.95186	8.1079	7.52718	7.37895	4.76428	3.87282	3.8897	6.80823	8.01722	6.40017	4.09371	7.98194	6.37223	6.87336	4.53023	4.93149	3.7246	4.45491	5.84445	6.67307	6.84243	3.89729	5.63846
GSM531305	B	7.29129	6.57037	8.46241	6.73994	7.73131	7.08583	5.12048	4.2999	5.19721	7.44423	8.40767	5.78528	4.32598	9.07008	6.17256	6.75958	4.36265	6.02815	5.68326	4.57333	6.10045	6.32574	7.25781	3.72544	4.06276
GSM531311	B	7.45803	6.35379	8.93561	5.98562	6.46489	7.20098	4.32722	3.77928	3.80823	5.63844	8.5264	7.98297	3.98834	7.6296	6.41661	6.59935	6.20797	4.72082	4.5377	4.4529	5.75838	7.34898	8.36368	4.47893	5.56597
GSM531313	B	8.01061	6.6106	7.63554	7.04557	7.10135	7.42871	4.2134	4.60836	3.81534	6.51091	7.63983	6.98709	4.04554	8.01006	6.98162	8.09347	6.70198	4.75058	3.93618	4.63079	6.28359	9.10365	6.80372	4.45037	7.20735
GSM531320	B	7.08527	6.03436	7.94033	6.11677	6.6336	7.15872	5.76063	5.14159	4.1619	8.1043	7.72722	6.72364	4.42953	7.74753	6.78233	8.84884	6.26668	5.56218	4.22803	5.00498	6.27369	7.15253	7.56137	3.85104	8.07928
GSM531323	B	7.87129	6.33531	8.40352	5.45381	6.20526	7.01529	4.97836	5.69296	4.39494	6.92107	8.05035	6.82054	4.08741	7.97358	6.31519	9.32228	6.08994	5.84253	4.02214	4.61808	5.90358	6.68048	7.1717	4.05902	6.17038
GSM531330	B	7.19212	6.44934	8.55258	5.54109	7.11835	7.82269	4.76771	4.97518	5.00603	7.04228	9.12018	6.34681	4.09612	7.99511	6.74597	6.89114	6.13254	4.82351	4.6562	4.73185	6.34414	7.40181	8.04906	3.83974	6.16133
GSM531288	B	8.04159	6.60512	9.91241	5.79138	6.57616	5.87683	6.63692	4.58788	4.26756	7.06717	6.91829	8.97873	4.00482	7.26626	7.0076	9.04613	7.51216	5.9285	3.93833	4.86149	6.07915	7.72779	6.19683	3.93005	6.58186
GSM531307	B	7.39443	6.91789	8.09821	6.26055	7.43195	6.72685	4.68397	4.23563	3.84169	7.13226	6.86849	8.23928	4.15981	6.73723	6.72402	9.3684	5.83125	5.1267	3.82814	4.45886	5.98612	8.30378	7.98671	3.88242	5.38434
GSM531335	B	7.77597	7.21667	8.26387	6.01977	7.12839	6.85618	4.43096	4.04168	3.81092	7.09338	6.80247	8.63005	4.17388	7.12986	7.33447	8.35059	7.41363	6.41766	4.25347	4.79924	6.35418	7.88564	8.23706	3.86208	7.27266
GSM531290	B	7.72077	3.67394	6.00838	4.68273	5.89657	4.33371	6.38989	3.82506	6.8771	9.43464	7.41027	7.96414	4.3175	7.06923	7.75693	5.91469	4.16084	5.46878	4.15626	5.45091	5.67339	8.80434	5.2897	4.16015	6.31781
GSM531291	B	7.3435	6.03678	7.33986	6.16433	6.69484	5.67627	6.1934	3.83649	5.10504	8.98979	7.28571	6.69203	4.24896	7.37603	6.73875	7.13203	4.70395	7.11041	3.76419	4.88713	6.63267	8.3666	6.4753	4.07421	4.07362
GSM531306	B	8.00357	4.29515	7.20672	6.2139	5.50423	6.11763	6.29385	4.29439	3.93506	6.97371	7.47362	8.22566	4.07198	8.22569	6.83798	6.15197	4.22029	4.83843	4.48147	4.8308	5.80643	7.16042	6.42886	4.19215	4.34255
GSM531310	B	7.6896	5.31895	8.43392	6.80481	6.32529	6.68116	7.37498	5.26662	5.68363	8.27343	7.92723	6.63277	3.98957	7.70869	6.88384	6.98812	5.28206	7.82979	6.41951	4.54272	5.31766	7.44926	7.17897	3.83735	4.33757
GSM531326	B	7.36794	4.79339	7.67577	5.61656	5.97979	6.55034	7.46831	3.95225	3.90933	9.72976	6.97519	7.55875	4.0113	7.16465	7.24888	6.20757	4.64634	7.27576	3.98948	4.98726	5.50065	7.85376	7.43187	3.90917	5.43155
TARGET-40-0A4HX8	B	7.40293	6.96483	7.78514	7.92407	6.97083	6.93971	4.70199	4.3392	5.5829	8.29466	7.06571	8.6177	4.24757	8.17323	7.53914	9.37067	4.34817	6.71671	4.11645	5.86188	6.41012	8.61809	7.45998	4.18968	5.9613
TARGET-40-0A4HXS	B	7.72154	7.62781	8.43635	5.87866	6.34149	6.08625	6.89403	3.9003	6.77127	7.79201	7.34064	9.3041	4.0576	7.49357	7.03869	10.7051	7.67906	6.9597	4.292	4.98496	6.06418	6.83228	6.35302	4.07517	6.39052
TARGET-40-0A4HY5	B	7.4331	6.22685	7.77355	6.23699	6.90901	5.82174	5.87277	4.00348	3.9207	7.63214	7.75069	9.59645	4.05971	7.83044	7.39373	7.53355	6.30298	6.63085	3.55602	5.18993	6.44984	7.28207	6.36741	4.25168	5.60145
TARGET-40-0A4I0Q	B	8.02617	5.36021	7.73703	5.5152	6.82069	5.59633	5.21881	4.44602	3.8773	7.89316	7.60048	9.46839	4.04732	7.08591	6.31549	10.5623	7.08537	6.42837	3.2576	4.58114	5.91008	7.13622	6.08463	5.97273	6.73119
TARGET-40-0A4I0W	B	7.49824	6.35689	7.57303	6.37088	6.80727	6.56615	3.49107	3.83544	3.89989	5.96124	6.89827	7.74526	4.03849	7.74656	6.85319	7.08852	5.24325	4.99075	3.4215	4.86036	6.01258	7.76251	6.68339	3.92979	5.24545
TARGET-40-0A4I3S	B	7.09873	5.98877	8.58244	7.21228	6.41868	5.55203	6.16954	4.30762	4.14576	7.02962	7.37782	7.87992	4.07305	8.14029	7.43745	8.0381	7.08637	8.31481	4.46748	6.16645	5.72731	9.07317	6.57191	4.07984	5.04466
TARGET-40-0A4I3W	B	7.41712	6.74981	6.75155	6.64757	6.93405	5.25704	4.86549	4.1235	3.8773	8.37846	6.74706	8.19666	4.03849	7.23759	6.73835	9.56023	5.61871	6.53911	3.64356	5.633	5.87739	6.73119	5.28738	3.91701	6.84951
TARGET-40-0A4I4A	B	7.96618	5.28613	7.98473	6.9893	7.7008	6.99531	3.80335	5.95231	4.12793	7.66391	6.76495	6.10463	4.03849	7.44258	6.68265	10.3491	7.02983	5.99645	4.25978	6.34944	6.24403	7.42853	7.63885	3.96044	6.90945
TARGET-40-0A4I4O	B	8.07512	6.559	8.27606	6.28422	6.65564	6.0704	7.18857	4.27282	3.8773	7.45578	8.47457	7.32752	4.08974	8.00922	6.9591	8.8834	7.74874	7.68407	3.52512	5.35417	5.78156	8.57606	7.4355	3.91701	6.78775
TARGET-40-0A4I6O	B	6.65329	7.56007	7.72827	5.14075	7.2121	5.40647	5.72212	4.58488	3.8773	6.34409	7.42902	7.85353	4.06847	7.45076	6.87804	10.8571	8.0796	4.68516	3.92758	4.22165	6.52919	8.13909	5.07053	3.91701	5.06549
TARGET-40-0A4I8O	B	7.61866	5.97551	8.69484	6.15624	7.32372	6.4395	4.24112	5.32124	3.96936	6.9374	7.81656	7.94492	4.08696	7.37477	6.88222	7.79964	6.81142	7.18023	3.53676	5.6038	6.52151	7.67144	6.71736	3.91701	5.42911
TARGET-40-NAAEDA	B	7.78175	6.61547	8.29539	6.07004	6.08697	5.82392	5.22676	3.9263	5.28654	7.27177	7.17702	9.51122	4.69229	7.25071	5.87107	8.23243	4.86706	6.23078	4.00298	4.96909	5.46919	6.85733	6.96215	4.05743	5.51916
TARGET-40-NAASJI	B	8.04661	6.75167	6.27976	5.55631	5.68625	6.43435	4.00297	3.88812	4.01327	7.59359	6.97046	9.60474	4.03849	6.90442	6.12441	9.50379	5.76645	4.70632	3.72143	5.43973	5.84551	5.85788	5.81442	4.03668	5.3479
TARGET-40-NAASJK	B	7.92699	7.01779	8.25616	7.41076	7.42335	6.28672	5.05287	5.55428	4.15605	7.94792	7.44393	8.05857	4.10164	8.03768	7.16282	8.57605	6.63993	6.41911	4.66419	6.01777	6.1855	7.91722	6.89894	3.91701	7.06387
TARGET-40-PAKXLD	B	8.4398	8.37389	7.95432	6.30962	6.38784	4.39571	5.59537	3.86935	3.8773	8.47685	7.99754	9.24322	4.03849	7.96496	7.03542	10.4402	6.07752	5.26314	5.47127	5.12367	6.23828	8.34497	5.16403	4.23933	7.88166
TARGET-40-PAKZZK	B	7.89613	6.40881	8.73091	6.04494	6.97626	6.24881	4.39408	4.26693	6.47837	7.25996	7.47872	7.19077	4.07389	8.01785	7.22282	8.27234	6.17408	6.63847	3.68891	4.64508	6.08915	7.71099	6.87062	3.91701	7.30363
TARGET-40-PALKDP	B	7.09063	5.88575	7.61564	7.19386	6.37355	5.66102	6.14139	4.92488	8.36618	8.29393	8.39662	6.67192	4.08674	7.86567	7.12093	7.97668	5.63092	6.5517	3.51978	4.56357	5.42195	8.72	4.99395	3.91701	8.63002
TARGET-40-PALWWX	B	8.14148	5.94771	8.9119	6.82921	8.25117	5.30303	3.40173	4.50479	5.68644	5.99268	9.18586	7.31893	4.08245	8.71062	7.10461	8.44069	7.30223	4.72358	3.37471	4.45495	7.14654	8.91724	7.22541	3.94356	4.56784
TARGET-40-PAMEKS	B	7.2207	8.10082	8.32685	6.86585	7.17251	5.63552	3.38345	3.84079	4.70272	6.73015	7.23578	8.60148	4.03849	7.74751	7.05147	8.08936	7.38184	3.71254	3.46505	5.62055	5.79298	8.71629	5.81166	3.91701	7.8839
TARGET-40-PAMHLF	B	7.61872	6.95758	8.08887	5.64284	6.18627	5.88967	5.4571	4.8898	3.93809	7.57442	7.82301	7.77013	4.03849	8.50905	7.10121	10.5197	7.47562	6.71265	3.69701	5.1496	6.29651	8.1997	6.48337	3.91701	6.36022
TARGET-40-PAMHYN	B	8.43583	5.94343	8.10855	5.9023	7.14262	6.02846	4.65778	4.371	5.30675	7.70577	8.4631	7.50557	4.03849	7.92027	7.392	9.63954	7.00586	5.95707	4.56585	4.3052	6.81742	9.07485	7.2019	3.91701	6.11341
TARGET-40-PAMTCM	B	8.31924	7.68689	6.3463	6.39236	5.95854	5.74958	6.34598	3.6502	5.51776	7.45699	8.72898	8.73133	4.06019	8.52314	7.28411	10.4606	7.19716	6.4134	3.28012	4.26082	5.95756	7.11034	4.84595	3.95594	5.72023
TARGET-40-PANMIG	B	7.83087	6.56936	7.87118	5.6796	7.13188	6.45583	5.24003	4.88783	3.96566	7.74627	7.361	7.17084	4.03849	7.73645	7.30536	9.5778	7.27724	7.11174	3.57681	4.49453	5.77579	8.60797	6.2955	4.02159	6.57269
TARGET-40-PANPUM	B	8.26087	6.1264	8.01032	6.90003	6.80782	5.01654	5.69283	3.95751	4.247	7.52135	7.24299	9.27428	4.16844	7.84842	6.59229	10.2418	4.30851	5.60603	3.68573	5.67027	7.05766	7.78418	6.46079	4.53122	6.19045
TARGET-40-PANSEN	B	7.40769	7.27659	8.85972	7.10005	7.37959	5.33349	6.20703	4.88614	4.87239	7.11217	7.69359	7.43555	4.13535	7.87279	7.87193	8.93938	7.99903	5.94256	6.24375	5.11888	6.84583	9.76484	6.64536	3.91701	5.49194
TARGET-40-PANVJJ	B	6.76564	7.64105	8.37144	6.9112	7.43579	6.23519	3.76324	5.02192	3.8773	6.19526	7.7138	8.25357	4.08975	7.95802	6.94452	8.66118	5.77643	6.40012	3.31025	4.38767	6.01972	8.83298	6.46996	3.91701	5.91648
TARGET-40-PANZZJ	B	7.347	5.41666	7.81086	6.08477	6.32368	6.33213	3.8934	4.68537	3.92337	6.93281	8.15737	8.4959	4.03849	7.55404	6.59746	9.4663	4.82495	6.49077	3.96895	4.10449	5.85156	7.70568	7.21224	3.91701	5.52749
TARGET-40-PARJXU	B	7.34793	6.52206	7.25497	5.66795	8.54803	5.41897	3.74062	4.08961	3.8773	8.43556	6.89901	8.55064	4.03849	7.59606	7.4365	9.46251	5.92623	5.7577	3.55296	4.28925	5.78944	8.61389	4.88155	3.91701	5.71992
TARGET-40-PASEFS	B	8.66284	8.0734	6.41899	6.17289	6.52764	3.80257	4.24216	4.4348	6.24727	8.03289	7.96007	8.18554	4.1678	7.7125	7.42185	9.95046	7.83603	6.02844	6.58957	4.40389	5.98637	8.99163	4.52077	4.24936	6.4615
TARGET-40-PASKZZ	B	6.28981	6.02378	6.8395	4.30769	6.40078	5.71333	5.27642	4.34862	4.06255	6.17379	6.42268	6.67232	4.18086	5.27881	5.79557	9.98265	6.66222	5.81558	3.79438	4.43688	5.25508	7.26188	5.97029	3.92567	6.6155
TARGET-40-PASSLM	B	8.17703	6.1743	7.22803	6.59681	6.99047	6.39536	6.81372	3.85437	3.90416	9.35714	7.94093	8.31119	4.0563	7.67872	7.42735	9.68616	7.92326	5.67134	3.83644	4.47871	6.01485	9.32373	6.49559	3.91701	6.23954
TARGET-40-PATAWV	B	9.20825	7.15519	7.28847	6.58468	6.90087	7.45567	3.68147	4.44738	3.8773	6.31727	7.68837	7.34664	4.03849	8.47163	7.38387	9.21242	7.49564	4.83805	3.46981	4.47823	5.74954	6.95473	5.74237	3.91701	7.20474
TARGET-40-PATJVI	B	6.75575	6.04195	8.09515	7.0138	7.48468	5.83288	3.73776	3.68799	4.12699	5.59882	7.72979	7.13331	4.03849	8.25691	7.39854	8.97208	5.95391	3.33255	3.65797	4.70386	7.27737	8.54941	6.97577	3.91701	5.97837
TARGET-40-PATKSS	B	7.19511	7.74801	7.49645	5.65049	6.53493	4.28644	5.62578	3.69098	6.58346	7.33693	7.53005	8.8841	4.25987	7.623	6.6602	8.06009	7.68224	7.34143	5.42282	5.66819	6.54316	7.96161	4.99254	4.38892	5.44694
TARGET-40-PAUBIT	B	8.14577	5.98365	7.83664	5.69869	7.69808	6.74338	5.9515	5.13222	3.90938	6.2923	8.60292	7.39477	4.08806	7.73997	6.54197	8.32781	6.65722	4.55224	3.47963	4.2996	6.6453	8.40631	6.64912	3.91701	5.29273
TARGET-40-PAUUML	B	7.55419	7.75754	7.77407	6.39476	6.98796	4.67186	6.46013	3.89043	5.6727	8.66227	7.52199	8.81362	4.03849	7.24664	7.67641	10.7288	8.15517	6.94991	4.41686	4.50786	6.33666	8.12928	5.02898	4.79915	6.54217
TARGET-40-PAUYTT	B	7.6012	4.80149	6.5461	4.49779	6.3179	4.73559	5.01479	3.66622	5.54496	5.69575	6.50469	6.26563	4.03849	7.15649	5.84938	9.18271	6.52241	5.29332	3.64825	3.89629	5.42707	8.1395	5.77335	3.91701	4.17549
TARGET-40-PAVALD	B	7.5705	7.53179	6.7271	6.12879	5.92268	4.38444	5.41247	3.58292	3.99475	7.77682	8.42269	8.46118	4.04782	7.543	6.0674	8.76738	5.03042	6.97276	5.85372	5.61411	5.83329	7.57999	3.91914	4.30776	6.24737
TARGET-40-PAVECB	B	6.84064	7.66535	7.80763	6.2333	7.50674	6.0944	3.48039	3.87504	4.07023	6.85919	7.02481	8.02528	4.03849	7.02277	6.82056	9.90648	7.58438	5.21303	3.6186	3.71821	5.57038	8.09942	6.06969	3.91701	5.83875
Average	B	7.59921	6.4339	7.86567	6.25216	6.87457	6.08248	5.16886	4.32674	4.61728	7.40658	7.62172	7.8243	4.11486	7.70267	6.90465	8.64848	6.34658	5.90763	4.15065	4.86225	6.10446	7.8957	6.521	4.05228	5.99533
Standard Deviation(SD)	B	0.545823	0.95654	0.762757	0.770401	0.686122	0.925013	1.07838	0.567427	1.02443	0.936446	0.624794	1.02583	0.122743	0.566468	0.479942	1.34327	1.15165	1.02787	0.788864	0.56953	0.457326	0.825718	1.03348	0.327251	1.04451
Expression range	B	7.59920555172414±0.545823132998007	6.43389625862069±0.956539615763032	7.86566686206896±0.762756604529071	6.25215910344827±0.770401128157995	6.87457424137931±0.686122013563398	6.08248294827586±0.925013243873618	5.16885868965517±1.07837884127291	4.3267404137931±0.567427277960366	4.61728127586207±1.02442912134955	7.40658432758621±0.936445831521529	7.62172432758621±0.624794155812498	7.82429770689655±1.02583170611276	4.1148590862069±0.122743038129554	7.70267398275862±0.566468487284078	6.9046545±0.479942417815299	8.64847631034483±1.34326795671747	6.34657815517242±1.15165354023209	5.90763431034483±1.02787477806535	4.15065222413793±0.788863659643126	4.86224677586207±0.569530014482364	6.10445662068966±0.457326482982356	7.89570048275862±0.825718025180684	6.52100182758621±1.03348465403762	4.05227718965517±0.327250544524145	5.99533479310345±1.04451320746163
GSM531298	C	7.71924	7.70142	7.11109	6.06913	6.66736	4.14408	5.16253	3.74	3.82289	5.70057	6.78246	6.01985	4.67885	7.51125	6.66224	5.42225	4.02806	5.35235	3.67948	5.40465	6.82676	8.76497	5.1085	4.25265	8.85353
GSM531301	C	7.28303	5.36152	8.9256	6.35535	6.84024	5.90036	6.76121	3.80882	3.87688	7.40354	8.78692	6.67353	4.08162	8.35914	7.28037	7.44447	6.66547	4.89356	3.83033	5.46456	5.57234	7.21849	5.97729	4.05475	5.67338
GSM531308	C	8.39744	5.51758	7.57749	6.8569	6.06242	7.36381	4.95283	4.04095	4.21845	6.23338	7.46158	7.27957	3.92071	7.60623	6.45712	6.52658	6.31377	4.7405	5.39136	4.43957	5.5385	6.7842	7.70381	4.15389	4.89954
GSM531309	C	7.13479	6.16385	9.09394	5.98713	6.89999	7.89169	5.46879	5.11372	5.4781	7.88073	8.06004	6.25017	4.42562	8.68569	6.40263	10.2041	6.51465	5.6585	4.0725	5.05293	6.3291	6.88625	8.14947	3.84379	4.48632
GSM531319	C	7.67654	5.05597	7.11189	5.54781	6.15969	6.372	5.06961	4.45843	3.87783	7.78655	7.07853	7.81646	4.04242	8.11772	7.33045	7.1507	5.1712	6.00489	4.39212	4.7089	5.84751	8.31605	7.83773	3.9366	5.71423
GSM531287	C	7.46983	5.71491	8.72929	6.29125	5.87243	6.43532	5.59902	4.1641	6.25256	8.84444	6.47187	7.42231	4.15204	6.14093	6.33055	9.23138	7.53117	7.73071	4.49756	5.24203	6.44546	8.60514	7.32441	3.82053	6.1635
GSM531293	C	8.78093	6.96411	9.0198	5.45722	6.92691	6.52732	6.55046	3.81798	6.40114	8.38647	6.79247	8.59625	4.06051	6.58666	6.92116	8.03646	5.42223	8.64935	6.92196	4.86084	5.82158	8.31808	7.32636	4.04909	6.80812
GSM531297	C	7.87144	5.68604	7.86486	5.95852	7.34691	5.7504	4.92021	4.44692	3.73672	6.67185	7.53449	7.96889	4.17018	6.68144	6.61474	8.1808	6.15302	6.49073	3.98741	5.28241	5.47451	8.46702	6.75354	6.71098	5.35108
GSM531329	C	7.45527	7.75676	5.89555	5.17327	6.65293	4.40021	6.33977	3.76915	8.66762	7.84294	8.51153	9.41364	3.99644	7.74662	6.65124	9.17911	7.14025	7.29887	5.45564	5.47926	5.81456	7.6754	5.02655	4.0304	6.039
GSM531283	C	7.87176	3.77036	8.24417	5.43756	6.01768	5.23118	5.32403	3.73171	3.89577	8.80431	7.44421	6.77251	4.33027	8.3492	7.63561	5.4681	5.15893	7.60161	5.04714	5.74793	6.70005	9.02289	7.6127	4.05609	5.92523
GSM531285	C	7.75065	6.92539	7.5346	6.13214	6.26483	5.35012	8.30107	3.79793	4.18356	8.28045	7.46226	8.13081	4.09577	7.01153	7.61881	5.03095	4.95107	8.80352	4.21785	6.12903	6.31758	7.23781	6.70068	4.24992	4.43783
GSM531352	C	7.62294	5.38519	8.34321	6.11362	6.17922	6.56709	8.61035	4.11767	3.79607	7.81313	8.65681	7.1004	3.98993	8.31708	7.45993	6.20951	5.23934	6.07462	4.17611	5.2573	5.93295	6.94934	7.3703	4.11913	5.17187
TARGET-40-0A4I0U	C	7.07771	4.97436	8.14291	6.00142	6.92017	6.76325	5.24113	4.55529	4.5246	6.37396	6.32978	6.57824	4.15788	6.5056	6.34309	5.18817	5.10036	6.03014	4.54083	4.95538	6.1755	6.51148	8.5165	4.03701	4.1525
TARGET-40-0A4I42	C	7.50447	4.38441	7.40762	6.35525	6.54551	6.56298	6.37776	4.29487	4.08992	9.18014	8.24759	7.67244	4.07318	6.51702	5.92698	6.99776	5.39386	5.50428	4.30912	4.93527	5.63818	7.09667	6.84212	3.93256	4.94598
TARGET-40-0A4I8S	C	8.4228	5.98204	8.72243	6.06903	7.21011	6.69872	6.45485	4.09562	4.5828	7.2495	7.84314	7.46541	4.2136	7.48327	6.65069	6.38583	5.28616	7.09601	4.19788	5.48371	6.52347	8.28172	7.95505	3.93439	4.36435
TARGET-40-NAAEDH	C	7.76647	5.17685	8.25168	5.66356	6.26955	6.74958	6.25432	4.09996	4.02629	7.67966	7.38331	6.8451	4.04568	6.97579	5.86454	6.53498	4.20278	6.37082	5.12014	4.446	5.50154	6.65115	7.52649	3.91953	5.09607
TARGET-40-PAKFVX	C	7.98659	4.70921	8.24608	5.47346	6.40064	6.3647	5.00159	3.74911	4.27718	7.23454	7.64556	6.62823	4.03849	8.27352	6.42425	5.06639	3.4515	6.76136	4.7786	4.75501	6.11587	7.51432	8.59946	3.92812	4.05285
TARGET-40-PALECC	C	8.37084	4.84087	8.79204	6.02139	6.64401	7.16613	7.22404	3.7659	4.07386	6.98531	8.25836	7.35565	4.03849	7.52453	6.43743	3.93884	3.22785	7.76998	4.43145	4.4769	6.20165	6.82585	8.1802	3.91701	6.38229
TARGET-40-PALFYN	C	6.83204	5.10334	6.31441	4.1301	5.45125	5.02899	4.28292	3.73214	3.8773	4.28956	6.35643	4.62308	4.03849	5.89294	4.79509	6.21624	4.41348	4.01774	3.34829	3.64418	4.81084	5.26616	5.96519	3.91701	4.3415
TARGET-40-PALHRL	C	8.07254	4.53222	7.29307	4.8929	5.30563	5.34276	7.34608	4.13379	5.45896	6.55155	8.01767	7.23643	4.03849	8.19576	6.15576	7.82198	5.52942	5.63184	4.45614	4.89718	6.48823	7.03099	7.47562	3.91701	4.94566
TARGET-40-PALZGU	C	8.42515	4.7087	10.1685	7.19812	6.28847	6.17234	8.00426	3.72384	3.8773	7.79851	8.34328	8.82997	4.03849	8.2841	6.91021	5.9384	5.19494	7.70488	3.55929	5.25484	7.15164	7.66667	7.6166	3.91701	5.1846
TARGET-40-PAMLKS	C	6.19505	3.8466	6.40685	6.47097	4.49511	3.88838	6.73841	3.70986	3.91739	7.68756	8.84096	11.2554	4.03849	7.6383	6.6031	3.18055	5.17288	4.82326	5.14696	5.59313	5.7443	8.55516	5.44442	4.43715	5.26387
TARGET-40-PAMYYJ	C	7.43767	4.24647	8.8037	6.72386	6.39346	6.21449	8.76756	3.76626	3.92285	8.78322	7.93188	8.18348	4.04901	7.92358	6.65512	8.07808	5.78831	8.24907	4.37405	4.82443	6.59187	8.10423	7.35456	3.91701	5.97872
TARGET-40-PAPKWD	C	6.20994	4.43365	5.90443	5.42182	5.89225	5.62951	8.27933	4.06133	3.8773	8.73349	7.89494	9.47748	4.03849	7.51413	6.65449	5.04847	3.66056	6.47621	3.54068	5.69562	5.37554	6.64407	6.20205	6.07937	5.44436
TARGET-40-PAPNVD	C	6.70587	5.27962	7.68042	6.24423	6.69759	5.00416	6.95368	4.29001	5.03048	8.29251	6.70895	8.25388	5.69529	7.26845	6.91297	6.66809	6.41803	5.36552	5.24352	5.62855	5.57184	7.36374	5.91556	4.70943	6.20389
TARGET-40-PAPWWC	C	8.49467	4.32228	8.07482	6.57229	7.27998	6.10265	5.55083	3.73846	3.8773	7.52477	8.23851	6.81136	4.03849	8.15266	6.31026	5.76981	5.24816	4.11527	4.15356	5.2861	6.33177	6.34976	7.24975	3.91701	5.60473
TARGET-40-PAPXGT	C	8.45513	4.36908	8.68347	6.87891	6.58293	6.99762	7.76214	5.80792	5.7966	7.54225	7.15224	6.47145	4.07859	6.78138	6.84501	3.84968	6.30082	4.64508	3.23427	4.44251	6.10398	7.82293	7.23558	3.91701	4.28557
TARGET-40-PARBGW	C	7.11701	5.10694	7.86241	6.01294	5.71576	5.96322	6.633	3.79569	4.19368	8.47924	8.05001	8.61837	4.0554	7.3867	6.33119	4.34694	4.48149	7.95079	3.76518	4.89221	5.8746	7.09886	6.9083	4.09841	3.88558
TARGET-40-PARDAX	C	6.41872	4.51195	7.15932	6.35635	6.8249	5.85294	7.54507	4.09825	3.8773	9.74758	7.54016	8.29541	4.07818	7.7781	7.04616	7.72934	6.26096	6.75117	4.12116	5.10414	6.07962	7.65579	6.41512	3.91701	6.01536
TARGET-40-PARFTG	C	7.71073	5.64102	7.42485	6.4435	6.52048	6.21512	7.42827	4.05112	3.97389	8.63386	7.26447	6.92301	4.03849	7.94328	6.75973	6.14332	4.66969	7.14342	4.38576	4.56286	6.04297	7.38743	6.7901	3.91701	4.69538
TARGET-40-PASNZV	C	7.28234	5.24597	8.7135	6.12398	6.75301	7.50322	6.19125	4.5616	3.92116	8.65127	8.21073	8.33597	4.20703	8.05911	6.45777	5.53299	5.99732	5.9793	5.02772	4.83253	6.62375	7.58923	8.01551	3.92857	4.57815
TARGET-40-PASUUH	C	7.49404	4.24644	7.03825	5.76249	6.02435	6.38616	8.00119	4.49548	7.1552	7.01787	8.35296	6.28962	4.05342	8.07833	6.73617	6.58718	6.11996	6.79981	5.2352	5.1251	7.02216	8.04881	7.28317	3.9504	5.52956
TARGET-40-PATMPU	C	7.16067	4.29924	7.87152	6.25064	6.26804	6.4042	5.66431	3.82479	4.84898	9.04244	7.92709	7.81581	4.33835	7.74714	6.85387	5.15677	5.51635	7.3864	3.83259	5.47637	5.96788	7.33482	7.60004	3.91701	4.03092
TARGET-40-PATMXR	C	7.82645	4.13376	7.75805	6.06339	5.98628	6.54761	6.38692	3.98132	3.89429	9.73832	7.87154	7.85884	4.05223	7.93449	6.63272	6.27844	5.89494	7.75249	4.58469	6.24523	6.2943	7.35946	6.86572	3.91701	5.24964
TARGET-40-PATUXZ	C	6.47426	4.79136	7.30285	5.78423	6.02746	5.2551	7.12463	4.1239	5.73627	7.95445	6.80467	6.28047	4.48966	7.53524	6.6812	6.84453	5.09107	6.97836	4.05595	5.72142	6.33167	7.90207	5.75693	5.07413	5.56638
TARGET-40-PAUTYB	C	7.01503	4.27436	7.83221	5.73752	5.85908	5.99411	6.86296	3.67294	3.8773	7.19922	7.01104	7.1279	4.03849	7.49358	6.56601	5.13097	4.4176	8.20458	3.43312	4.87655	6.45753	7.81988	7.76779	6.41868	3.48691
TARGET-40-PAUVUL	C	7.21792	4.11391	6.56534	4.97321	5.88265	5.86849	5.41893	3.68015	3.98915	7.16251	6.48264	9.36711	4.26826	6.77091	6.98186	5.0447	3.6343	6.67349	4.98026	5.38029	4.65144	7.16388	6.2613	4.73325	3.51092
TARGET-40-PAUXPZ	C	6.52335	4.79611	7.40304	4.93709	5.62717	6.22579	5.90031	3.8453	5.19722	7.18609	6.30053	5.93995	4.03849	7.1322	6.14288	7.26151	5.20634	6.08319	3.93661	4.38916	5.29684	7.17141	6.39989	3.91701	5.2826
TARGET-40-PAVDTY	C	7.02901	5.99563	7.25772	6.38429	6.7393	5.69657	4.55839	3.66407	4.03377	7.71737	6.76126	5.67378	4.03849	6.27412	6.75355	6.92086	5.4234	5.75536	3.82036	4.48618	8.6694	7.81548	6.3778	3.91701	5.12302
Average	C	7.49385	5.12999	7.80854	5.9571	6.32041	6.06493	6.43626	4.05965	4.56708	7.74577	7.5593	7.47842	4.16056	7.49174	6.63582	6.35244	5.31774	6.49536	4.39187	5.08924	6.10921	7.4943	7.01057	4.24051	5.19808
Standard Deviation(SD)	C	0.666148	0.97433	0.927325	0.612125	0.576201	0.865026	1.19053	0.433056	1.08752	1.08796	0.734163	1.24624	0.294135	0.700257	0.50639	1.52489	0.992378	1.24105	0.724262	0.527139	0.688483	0.756381	0.900836	0.688552	1.00389
Expression range	C	7.49385435897436±0.666147797936665	5.12998671794872±0.974329662955294	7.80853617948718±0.927324794728558	5.95709838461539±0.612125028061675	6.32040507692308±0.576201046453423	6.06493235897436±0.865025971804817	6.43625682051282±1.19052811451555	4.05965084615385±0.433055549064681	4.56707641025641±1.08751591706773	7.74577228205128±1.08795540873047	7.55930379487179±0.734162528002707	7.47841528205128±1.24624402991462	4.16056325641026±0.29413472125351	7.49173635897436±0.700256857558691	6.63581894871795±0.506390316794006	6.35244097435897±1.52488760234675	5.31773530769231±0.99237788360836	6.49535917948718±1.24104924022786	4.39186817948718±0.724261961050982	5.08923769230769±0.527138731622409	6.10921182051282±0.688483347510609	7.49429930769231±0.756380850056412	7.01056797435897±0.900836036357762	4.24050974358974±0.688552311244003	5.1980771025641±1.00388667971235
