# Supplementary material for: Molecular subtypes of osteosarcoma classified by cancer stem cell related genes define immunological cell infiltration and patient survival
Source: Front Immunol. 2022 Aug 19;13:986785. doi: 10.3389/fimmu.2022.986785 (PMC9437352; doi:10.3389/fimmu.2022.986785)
Supplement: Supplementary file 6 [file Table_5.xlsx]

## Sheet: Sheet1
Supplementary Table 5. CSC subtype of the individual patients in GSE21257 cohort.
ID	CSC cluster	CSC score	CSC score group	mRNAsi	StromalScore	ImmuneScore	TumorPurity	ANXA6	CDK6	ENG	ERCC2	ETV6	EVI2B	FOLR1	HTR2B	ISL1	MEF2C	MTCH2	MYC	OVOL1	PEF1	PHACTR4	PTN	SEMA3A	SEMA3B	SEMA3E	SEMA4G	SIRT6	SOX4	SPI1	TERT	WNT5A
GSM530667	A	-1.97631	Low	0.395001	380.604	554.802	0.73692	7.84099	6.89544	8.99477	7.16096	7.70843	5.7904	4.4349	3.769	3.90437	6.17297	7.60075	7.25842	3.96174	7.90739	7.17875	7.56107	5.49951	5.63952	4.3793	5.31466	6.78479	8.02575	8.53515	4.01505	7.82704
GSM531296	B	1.51814	High	0.482418	141.102	-85.698	0.817857	7.90279	5.47467	8.72929	5.35461	7.66705	6.11936	5.88964	3.96794	4.20594	8.25514	7.63827	7.7762	4.22809	7.9086	6.67167	8.00005	5.73366	6.1549	4.58624	5.17611	5.95569	8.56689	8.65348	4.07364	5.11784
GSM531298	C	4.62995	High	0.549693	-291.313	-478.993	0.88143	7.71924	7.70142	7.11109	6.06913	6.66736	4.14408	5.16253	3.74	3.82289	5.70057	6.78246	6.01985	4.67885	7.51125	6.66224	5.42225	4.02806	5.35235	3.67948	5.40465	6.82676	8.76497	5.1085	4.25265	8.85353
GSM531300	B	0.934693	High	0.609401	629.67	162.209	0.750997	6.71813	5.1195	8.187	6.64105	5.95987	6.6063	4.74953	3.72044	6.07052	7.90937	8.17573	9.15034	4.23032	8.04073	6.39406	7.22286	6.08972	5.50828	4.30594	4.95721	5.97704	7.27149	6.80213	3.94679	6.92293
GSM531301	C	5.85304	High	0.738215	-456.867	6.93621	0.858252	7.28303	5.36152	8.9256	6.35535	6.84024	5.90036	6.76121	3.80882	3.87688	7.40354	8.78692	6.67353	4.08162	8.35914	7.28037	7.44447	6.66547	4.89356	3.83033	5.46456	5.57234	7.21849	5.97729	4.05475	5.67338
GSM531302	B	0.820946	High	0.310508	556.251	-590.247	0.825337	6.886	6.24571	8.19258	7.91882	8.92879	6.94552	4.97515	3.74213	3.8706	7.79065	7.17657	6.20376	4.18571	8.422	7.16216	5.7007	6.40882	4.59589	4.00715	4.55466	6.98233	7.52987	7.15003	3.70907	5.52049
GSM531303	B	-2.15405	Low	0.150496	837.018	694.494	0.675027	7.20727	5.77412	8.80456	5.96845	7.21129	8.10694	4.71304	4.19773	3.93831	6.73002	7.33574	5.78974	4.3356	7.56522	6.94301	8.1154	7.63938	4.95589	4.63783	4.40933	6.51748	6.96004	8.29202	3.89712	3.67087
GSM531304	B	-1.65969	Low	0.151859	1338.54	734.988	0.614253	7.00368	6.48605	6.95186	8.1079	7.52718	7.37895	4.76428	3.87282	3.8897	6.80823	8.01722	6.40017	4.09371	7.98194	6.37223	6.87336	4.53023	4.93149	3.7246	4.45491	5.84445	6.67307	6.84243	3.89729	5.63846
GSM531305	B	2.23049	High	0.383122	-26.1404	-270.308	0.846472	7.29129	6.57037	8.46241	6.73994	7.73131	7.08583	5.12048	4.2999	5.19721	7.44423	8.40767	5.78528	4.32598	9.07008	6.17256	6.75958	4.36265	6.02815	5.68326	4.57333	6.10045	6.32574	7.25781	3.72544	4.06276
GSM531308	C	8.60159	High	0.927317	-966.189	-800.569	0.940856	8.39744	5.51758	7.57749	6.8569	6.06242	7.36381	4.95283	4.04095	4.21845	6.23338	7.46158	7.27957	3.92071	7.60623	6.45712	6.52658	6.31377	4.7405	5.39136	4.43957	5.5385	6.7842	7.70381	4.15389	4.89954
GSM531309	C	4.26868	High	0.607532	761.577	811.536	0.670509	7.13479	6.16385	9.09394	5.98713	6.89999	7.89169	5.46879	5.11372	5.4781	7.88073	8.06004	6.25017	4.42562	8.68569	6.40263	10.2041	6.51465	5.6585	4.0725	5.05293	6.3291	6.88625	8.14947	3.84379	4.48632
GSM531311	B	0.452598	High	0.451063	865.339	754.915	0.665359	7.45803	6.35379	8.93561	5.98562	6.46489	7.20098	4.32722	3.77928	3.80823	5.63844	8.5264	7.98297	3.98834	7.6296	6.41661	6.59935	6.20797	4.72082	4.5377	4.4529	5.75838	7.34898	8.36368	4.47893	5.56597
GSM531313	B	-0.987752	Low	0.256139	543.714	701.653	0.705412	8.01061	6.6106	7.63554	7.04557	7.10135	7.42871	4.2134	4.60836	3.81534	6.51091	7.63983	6.98709	4.04554	8.01006	6.98162	8.09347	6.70198	4.75058	3.93618	4.63079	6.28359	9.10365	6.80372	4.45037	7.20735
GSM531319	C	5.66846	High	1	-47.43	-154.847	0.839032	7.67654	5.05597	7.11189	5.54781	6.15969	6.372	5.06961	4.45843	3.87783	7.78655	7.07853	7.81646	4.04242	8.11772	7.33045	7.1507	5.1712	6.00489	4.39212	4.7089	5.84751	8.31605	7.83773	3.9366	5.71423
GSM531320	B	4.99157	High	0.533239	450.873	-313.87	0.810906	7.08527	6.03436	7.94033	6.11677	6.6336	7.15872	5.76063	5.14159	4.1619	8.1043	7.72722	6.72364	4.42953	7.74753	6.78233	8.84884	6.26668	5.56218	4.22803	5.00498	6.27369	7.15253	7.56137	3.85104	8.07928
GSM531321	A	-1.09208	Low	0.434825	298.6	856.46	0.714745	8.02843	5.92226	8.92706	5.899	7.19487	7.79209	5.06938	6.02491	3.99878	6.39621	7.37361	7.218	4.05229	7.16388	6.49393	5.61477	4.22717	5.11087	3.74642	4.60535	6.45162	8.10581	9.7646	3.83088	5.18816
GSM531323	B	-0.414209	High	0.187098	1180.82	303.363	0.680136	7.87129	6.33531	8.40352	5.45381	6.20526	7.01529	4.97836	5.69296	4.39494	6.92107	8.05035	6.82054	4.08741	7.97358	6.31519	9.32228	6.08994	5.84253	4.02214	4.61808	5.90358	6.68048	7.1717	4.05902	6.17038
GSM531324	A	6.51661	High	0.23641	-659.689	-1050.39	0.938005	7.43514	5.00042	8.74646	6.77443	6.62594	6.63798	5.61978	4.23433	3.84122	8.76315	7.33499	6.59143	4.00883	7.34014	6.1152	6.65248	5.78038	6.96293	5.0845	4.46324	6.02688	6.98175	6.81176	4.15276	7.1425
GSM531330	B	-1.20212	Low	0.468851	337.889	-446.563	0.831477	7.19212	6.44934	8.55258	5.54109	7.11835	7.82269	4.76771	4.97518	5.00603	7.04228	9.12018	6.34681	4.09612	7.99511	6.74597	6.89114	6.13254	4.82351	4.6562	4.73185	6.34414	7.40181	8.04906	3.83974	6.16133
GSM531333	A	-0.117822	High	0.466829	57.9124	117.652	0.807581	7.62427	5.62327	8.3782	6.46878	6.63405	6.68055	4.56626	5.18302	4.91722	5.8466	7.90022	6.91864	3.9344	8.34991	5.79507	7.30972	5.78849	4.83404	3.97147	4.3589	6.48731	7.67051	7.7809	3.95679	6.01102
GSM531334	A	0.0216767	High	0.617062	595.595	177.545	0.75281	8.10487	4.88241	6.9927	6.46922	6.21515	6.05117	6.35194	4.02376	3.92793	7.0481	8.65681	7.56397	3.90934	7.27834	6.69153	7.51244	6.04706	5.72581	4.40305	4.38289	5.8411	8.34864	6.32848	4.16292	5.96424
GSM531351	A	-2.80129	Low	0.420978	750.2	1787.52	0.559101	8.17319	5.66043	8.26632	5.31893	5.97171	6.98173	4.44164	4.29683	5.37808	7.04178	7.31277	8.54013	4.1118	8.05228	7.13988	6.11022	5.31613	6.09616	4.67152	4.84195	6.11235	8.04312	8.82969	4.23182	6.94189
GSM530899	A	-6.19518	Low	0.428133	565.134	1940.94	0.562946	8.06497	6.96778	8.10831	5.73227	6.77468	5.17394	4.64661	3.86931	5.82111	6.09835	6.49913	9.80781	4.10473	7.12986	7.01011	10.1931	6.77313	5.10954	3.83069	5.11167	6.12755	9.12218	6.53198	4.81683	5.97924
GSM531284	A	-1.50374	Low	0.496158	1192.76	1430.29	0.548673	8.07192	7.04593	8.77454	5.95357	7.42042	5.63745	5.79345	4.54835	3.85079	6.2978	8.14254	7.2044	4.42342	7.54011	6.86081	9.84462	5.8074	5.66822	3.81062	5.8492	7.27973	7.19849	6.70303	4.1855	4.5178
GSM531286	A	-4.16067	Low	0.224524	1304.38	1870.28	0.479254	8.45723	8.00627	8.24646	6.71818	6.26923	4.88003	4.5425	3.7587	4.93836	7.75927	7.51709	9.37655	4.0091	6.93024	6.68631	12.1077	6.92676	7.55771	4.31805	4.50875	5.83935	8.66894	4.78939	4.26595	6.49639
GSM531287	C	2.44299	High	0.879392	-330.276	589.436	0.800283	7.46983	5.71491	8.72929	6.29125	5.87243	6.43532	5.59902	4.1641	6.25256	8.84444	6.47187	7.42231	4.15204	6.14093	6.33055	9.23138	7.53117	7.73071	4.49756	5.24203	6.44546	8.60514	7.32441	3.82053	6.1635
GSM531288	B	-4.31514	Low	0.278464	1382.67	1344.73	0.535803	8.04159	6.60512	9.91241	5.79138	6.57616	5.87683	6.63692	4.58788	4.26756	7.06717	6.91829	8.97873	4.00482	7.26626	7.0076	9.04613	7.51216	5.9285	3.93833	4.86149	6.07915	7.72779	6.19683	3.93005	6.58186
GSM531289	A	-2.53545	Low	0.798906	-318.888	852.831	0.775453	8.02863	6.32193	7.22829	5.42488	6.7851	5.23402	5.16708	4.70838	3.73758	7.98291	7.4499	8.17811	4.21774	7.61695	7.46113	9.24858	9.23294	5.58132	3.84338	5.37492	6.02136	8.3141	5.83905	4.17582	5.90531
GSM531292	A	-3.80871	Low	0.306992	1226.21	1982.03	0.474923	7.33297	6.14629	8.35579	6.65711	6.85784	5.77223	7.94501	5.18015	4.66001	7.07519	7.26843	8.2984	4.25893	8.37705	6.45989	9.0387	5.65251	6.15017	4.12191	5.28514	6.1651	8.61773	7.12235	3.91197	6.32645
GSM531293	C	-1.61327	Low	0.450863	318.991	1321.89	0.663095	8.78093	6.96411	9.0198	5.45722	6.92691	6.52732	6.55046	3.81798	6.40114	8.38647	6.79247	8.59625	4.06051	6.58666	6.92116	8.03646	5.42223	8.64935	6.92196	4.86084	5.82158	8.31808	7.32636	4.04909	6.80812
GSM531295	A	-4.65516	Low	0.604114	425.272	772.726	0.710323	7.55588	5.32738	8.6106	5.26787	6.61819	4.89515	4.93426	3.89505	3.83656	8.69702	7.21694	8.54325	3.82017	7.47216	6.71685	10.149	8.68663	7.69004	4.26548	4.36967	5.94574	8.89265	5.31675	4.05669	6.58131
GSM531297	C	3.68194	High	0.678469	-511.156	439.182	0.828472	7.87144	5.68604	7.86486	5.95852	7.34691	5.7504	4.92021	4.44692	3.73672	6.67185	7.53449	7.96889	4.17018	6.68144	6.61474	8.1808	6.15302	6.49073	3.98741	5.28241	5.47451	8.46702	6.75354	6.71098	5.35108
GSM531299	A	-4.73616	Low	0.645907	521.909	1694.26	0.597597	7.81472	7.84112	8.38665	6.59001	6.25597	5.2615	5.74795	4.0838	6.56859	7.46273	8.24363	8.24216	4.12047	7.17965	6.50173	8.40378	7.65054	5.64636	4.00795	4.75243	6.37882	6.5726	5.05477	4.06893	5.64558
GSM531307	B	0.678397	High	0.39206	464.958	645.274	0.719332	7.39443	6.91789	8.09821	6.26055	7.43195	6.72685	4.68397	4.23563	3.84169	7.13226	6.86849	8.23928	4.15981	6.73723	6.72402	9.3684	5.83125	5.1267	3.82814	4.45886	5.98612	8.30378	7.98671	3.88242	5.38434
GSM531314	A	-0.242093	High	0.578965	79.6238	705.104	0.75169	7.18503	5.46116	7.02608	5.96946	7.61879	6.78104	5.26246	3.9057	4.09373	7.47411	7.59974	7.49203	3.89117	7.66973	7.35596	10.3915	7.7665	5.54775	3.7981	4.37238	6.89155	6.69384	6.3483	4.19482	6.05411
GSM531325	A	-5.04145	Low	0.211107	1066.08	933.352	0.6228	7.87869	6.84415	7.52589	6.87631	6.4816	5.70674	5.47157	4.59128	4.19715	6.63498	7.58569	8.07986	3.93184	7.41771	6.47934	9.3337	6.6071	6.60578	3.82165	4.20719	6.16402	7.11072	5.47314	4.01265	4.68196
GSM531328	A	-5.91934	Low	0.240466	1407.19	2442.13	0.39013	7.67185	5.80195	7.52991	5.42505	7.31285	6.53025	4.67883	4.12613	3.84861	7.45451	7.06397	8.79988	3.97594	7.38272	6.68051	11.7962	6.05376	5.63927	4.10226	4.93925	6.11171	9.05966	6.67654	3.96053	5.98308
GSM531329	C	-0.330989	High	0.491047	98.2915	1171.23	0.702894	7.45527	7.75676	5.89555	5.17327	6.65293	4.40021	6.33977	3.76915	8.66762	7.84294	8.51153	9.41364	3.99644	7.74662	6.65124	9.17911	7.14025	7.29887	5.45564	5.47926	5.81456	7.6754	5.02655	4.0304	6.039
GSM531331	A	-4.12354	Low	0.279893	1306.55	1179.84	0.565333	6.93817	6.75506	7.27834	7.91924	6.01011	6.5562	5.72218	4.48037	4.32849	7.32077	7.84141	7.95609	4.02397	7.96328	6.26903	9.11562	5.8606	4.91722	4.1094	5.85179	5.88059	6.74985	6.02708	3.85291	7.01455
GSM531332	A	-0.486607	High	0.304892	787.342	1633.4	0.573254	7.67582	5.43166	9.29813	7.44644	6.77662	6.36432	6.35774	4.33811	3.90408	7.39405	7.12023	7.8852	4.02479	8.01006	5.87594	9.31459	5.73773	6.94324	4.76717	4.18616	5.5385	6.71819	6.69127	3.96997	5.15685
GSM531335	B	0.795639	High	0.578315	442.673	133.493	0.771525	7.77597	7.21667	8.26387	6.01977	7.12839	6.85618	4.43096	4.04168	3.81092	7.09338	6.80247	8.63005	4.17388	7.12986	7.33447	8.35059	7.41363	6.41766	4.25347	4.79924	6.35418	7.88564	8.23706	3.86208	7.27266
GSM531283	C	3.10222	High	0.359082	328.248	928.107	0.704267	7.87176	3.77036	8.24417	5.43756	6.01768	5.23118	5.32403	3.73171	3.89577	8.80431	7.44421	6.77251	4.33027	8.3492	7.63561	5.4681	5.15893	7.60161	5.04714	5.74793	6.70005	9.02289	7.6127	4.05609	5.92523
GSM531285	C	9.91139	High	0.935012	-801.302	-463.626	0.91337	7.75065	6.92539	7.5346	6.13214	6.26483	5.35012	8.30107	3.79793	4.18356	8.28045	7.46226	8.13081	4.09577	7.01153	7.61881	5.03095	4.95107	8.80352	4.21785	6.12903	6.31758	7.23781	6.70068	4.24992	4.43783
GSM531290	B	-2.37553	Low	0.340463	757.216	1257.77	0.621012	7.72077	3.67394	6.00838	4.68273	5.89657	4.33371	6.38989	3.82506	6.8771	9.43464	7.41027	7.96414	4.3175	7.06923	7.75693	5.91469	4.16084	5.46878	4.15626	5.45091	5.67339	8.80434	5.2897	4.16015	6.31781
GSM531291	B	8.45257	High	0.630285	-842.573	-1136.84	0.950972	7.3435	6.03678	7.33986	6.16433	6.69484	5.67627	6.1934	3.83649	5.10504	8.98979	7.28571	6.69203	4.24896	7.37603	6.73875	7.13203	4.70395	7.11041	3.76419	4.88713	6.63267	8.3666	6.4753	4.07421	4.07362
GSM531294	A	-4.72419	Low	0.524437	884.791	1414.86	0.587728	7.637	4.39855	7.28435	5.41524	5.97394	4.78324	7.66099	3.82145	3.8898	7.9343	8.01829	10.9541	3.92301	7.34133	6.37516	7.32003	5.5672	5.403	6.66966	5.02704	6.36028	8.10045	5.7625	4.31038	5.63183
GSM531306	B	-0.725752	Low	0.390083	501.395	148.352	0.764609	8.00357	4.29515	7.20672	6.2139	5.50423	6.11763	6.29385	4.29439	3.93506	6.97371	7.47362	8.22566	4.07198	8.22569	6.83798	6.15197	4.22029	4.83843	4.48147	4.8308	5.80643	7.16042	6.42886	4.19215	4.34255
GSM531310	B	-1.77131	Low	0.199202	1346.19	1001.82	0.581969	7.6896	5.31895	8.43392	6.80481	6.32529	6.68116	7.37498	5.26662	5.68363	8.27343	7.92723	6.63277	3.98957	7.70869	6.88384	6.98812	5.28206	7.82979	6.41951	4.54272	5.31766	7.44926	7.17897	3.83735	4.33757
GSM531312	A	-1.54231	Low	0.471198	1245.99	1523.3	0.530601	8.19483	3.59892	6.65776	5.96526	5.65752	6.37645	7.49272	3.89493	3.94501	6.94302	8.40767	6.44806	4.04057	8.46233	5.49805	5.65915	4.00568	6.27295	4.40756	4.45585	7.34221	6.71545	6.21498	4.30047	6.49953
GSM531322	A	1.73358	High	0.384742	315.635	407.084	0.757661	7.28808	4.56104	8.1177	5.55966	6.12601	7.05192	6.21236	4.08312	3.81799	9.15611	7.83689	8.25726	3.7782	8.18015	7.49179	5.71068	5.10821	6.44379	4.32923	4.6515	6.10005	7.68459	7.72428	3.77121	5.69986
GSM531326	B	-2.86378	Low	0.369126	1176.93	1674.63	0.520327	7.36794	4.79339	7.67577	5.61656	5.97979	6.55034	7.46831	3.95225	3.90933	9.72976	6.97519	7.55875	4.0113	7.16465	7.24888	6.20757	4.64634	7.27576	3.98948	4.98726	5.50065	7.85376	7.43187	3.90917	5.43155
GSM531327	A	-2.46783	Low	0.69963	288.216	1038.53	0.696895	7.71633	3.54535	5.54956	5.81353	6.05632	5.11402	6.26301	4.00037	6.39026	9.21073	7.76329	9.42655	4.10717	6.84895	7.10139	5.11261	4.7286	9.42179	3.97723	5.49287	5.60901	9.0686	5.41027	3.95533	5.2582
GSM531352	C	1.23633	High	0.545029	-114.27	574.487	0.782241	7.62294	5.38519	8.34321	6.11362	6.17922	6.56709	8.61035	4.11767	3.79607	7.81313	8.65681	7.1004	3.98993	8.31708	7.45993	6.20951	5.23934	6.07462	4.17611	5.2573	5.93295	6.94934	7.3703	4.11913	5.17187
