# Supplementary material for: Molecular subtypes of osteosarcoma classified by cancer stem cell related genes define immunological cell infiltration and patient survival
Source: Front Immunol. 2022 Aug 19;13:986785. doi: 10.3389/fimmu.2022.986785 (PMC9437352; doi:10.3389/fimmu.2022.986785)
Supplement: Supplementary file 7 [file Table_6.xlsx]

## Sheet: uniCox
Supplementary Table 6. Prognostic analysis of 104 CSC-related genes using a univariate Cox analysis.
id	HR	HR.95L	HR.95H	pvalue
TNFRSF11A	0.701374	0.494507	0.994781	0.0466669
F5	0.773596	0.578684	1.03416	0.0830617
CD84	0.858428	0.651238	1.13154	0.278748
CLEC4A	0.814571	0.615031	1.07885	0.152552
KIAA0040	0.804119	0.570609	1.13319	0.212919
GNA15	0.685443	0.49763	0.94414	0.0207887
PSTPIP1	0.7836	0.58006	1.05856	0.112036
LAPTM5	0.754219	0.570451	0.997186	0.0477327
CST3	0.87285	0.706998	1.07761	0.205944
LILRB4	0.712109	0.514635	0.985357	0.0404636
OGN	0.937979	0.785593	1.11992	0.479043
SPI1	0.757235	0.579297	0.98983	0.0418752
CD4	0.718455	0.510288	1.01154	0.0581943
LAT2	0.745955	0.515815	1.07878	0.119444
LCP1	0.783347	0.583705	1.05127	0.103771
CCR1	0.780724	0.569813	1.0697	0.123412
RNASE6	0.712869	0.529777	0.959239	0.0254345
CSF1R	0.820227	0.642286	1.04746	0.112218
RAC2	0.865547	0.680452	1.10099	0.239506
B3GNT3	0.49121	0.249548	0.966896	0.0396483
BTK	0.707026	0.471215	1.06084	0.0940013
CD33	0.755973	0.533295	1.07163	0.116095
SELPLG	0.647363	0.463239	0.90467	0.0108746
SNX10	0.816459	0.619298	1.07639	0.150443
TYROBP	0.780188	0.614167	0.991087	0.0420218
CD300C	0.742348	0.516453	1.06705	0.107527
ATP6V0C	0.618459	0.415947	0.919569	0.0175838
CD53	0.718163	0.531777	0.969876	0.0308128
SH3GL2	0.759683	0.550713	1.04795	0.0940092
LAT	0.878456	0.623127	1.23841	0.459544
GRN	0.561049	0.382457	0.823035	0.00311546
CCRL2	0.646351	0.359115	1.16333	0.145554
FCER1G	0.727509	0.572029	0.925247	0.00950583
PTPN22	0.785414	0.507339	1.2159	0.278694
WAS	0.684373	0.499196	0.938241	0.0184739
ST3GAL6	0.814814	0.571442	1.16184	0.257918
FOLR2	0.77007	0.595534	0.995758	0.0463292
GPSM3	0.676036	0.456273	1.00165	0.0509683
TRPC2	0.724616	0.328222	1.59973	0.425344
TDRD3	0.654614	0.421058	1.01772	0.0598432
PTN	0.810184	0.670781	0.978558	0.0288925
ANGPTL2	0.820498	0.645184	1.04345	0.106709
EPHB2	0.747464	0.530793	1.05258	0.0956038
PDZRN3	0.913002	0.693982	1.20115	0.515459
PTGFR	0.832627	0.62528	1.10873	0.209995
TCF12	0.82797	0.555048	1.23509	0.354876
ECM2	0.851614	0.646247	1.12224	0.253939
COL8A2	0.82555	0.667169	1.02153	0.0777378
CBX1	0.695155	0.45882	1.05322	0.0862831
ASPN	0.931334	0.803402	1.07964	0.345388
APP	0.864577	0.574742	1.30057	0.484877
CDK6	0.643712	0.457452	0.905812	0.011485
ZIC4	0.870011	0.597455	1.26691	0.46772
FZD1	0.787171	0.548156	1.1304	0.194942
MAN1A1	0.797312	0.558981	1.13726	0.211263
GFPT2	0.850896	0.651547	1.11124	0.235807
CARM1	0.931158	0.606929	1.42859	0.74396
TEAD1	0.791131	0.518473	1.20718	0.27718
OPN3	1.35329	1.06525	1.71921	0.0132275
ARSJ	0.698549	0.429875	1.13515	0.14755
EGFR	0.695595	0.472439	1.02416	0.0659104
AMPH	0.780154	0.573751	1.06081	0.113317
LGI2	0.802645	0.496678	1.2971	0.36933
THBS2	0.906601	0.748902	1.09751	0.31457
PDE7B	0.815864	0.562086	1.18422	0.284384
RNF24	0.905071	0.553227	1.48068	0.691263
BCL9	1.02291	0.700274	1.49419	0.906742
LOXL1	0.701406	0.549393	0.89548	0.0044309
COL3A1	0.843709	0.690918	1.03029	0.095465
SLC35D1	0.743381	0.442632	1.24848	0.262275
CYFIP2	1.277	0.99272	1.64269	0.0570283
TRIM32	0.637477	0.363683	1.11739	0.115873
SYT12	1.47781	1.09515	1.99417	0.0106352
ABL1	0.740934	0.457551	1.19983	0.222769
EDIL3	0.560914	0.401729	0.783177	0.00068622
SEMA3A	0.682429	0.505868	0.920613	0.0123676
PAM	0.890685	0.636634	1.24612	0.499237
MORC3	1.1193	0.669188	1.87216	0.667618
ANTXR1	0.705979	0.467096	1.06703	0.0985135
EPS8	0.62191	0.429505	0.900504	0.0119076
GNAQ	0.646956	0.365095	1.14642	0.135737
TAC3	1.03139	0.890537	1.19452	0.679941
MBIP	0.889392	0.529797	1.49306	0.657421
PANX1	0.892883	0.604625	1.31857	0.568939
HAS2	0.890464	0.672419	1.17921	0.418179
GNG12	0.739525	0.559161	0.978067	0.0343927
FGFR2	0.872676	0.643286	1.18386	0.381437
COX11	0.517802	0.289232	0.927001	0.0267549
CREBL2	0.527093	0.304593	0.912126	0.0220975
BNC2	0.744716	0.492099	1.12701	0.163217
ZIC1	0.792431	0.617658	1.01666	0.0672482
CHMP2B	0.848881	0.564709	1.27605	0.430815
EFNA5	0.666873	0.45753	0.972	0.0350566
TBPL1	0.820007	0.498593	1.34862	0.434359
SPIN1	0.929547	0.662657	1.30393	0.672232
GEM	0.916427	0.676024	1.24232	0.573979
NCOR2	0.768997	0.474664	1.24584	0.28596
RECK	0.945679	0.60374	1.48128	0.807283
USP47	0.854916	0.557802	1.31029	0.471828
HIST3H2A	1.30672	1.00033	1.70697	0.0497203
ANKRD28	0.981415	0.640469	1.50386	0.931347
PTPRF	1.01551	0.698484	1.47642	0.935768
TMEM43	0.563147	0.332249	0.954507	0.032932
TGFB3	1.09543	0.846349	1.41782	0.488621
