# Supplementary material for: Molecular subtypes of osteosarcoma classified by cancer stem cell related genes define immunological cell infiltration and patient survival
Source: Front Immunol. 2022 Aug 19;13:986785. doi: 10.3389/fimmu.2022.986785 (PMC9437352; doi:10.3389/fimmu.2022.986785)
Supplement: Supplementary file 8 [file Table_7.xlsx]

## Sheet: Sheet1
Supplementary Table 7. CSC subtype of the individual patients in meta cohort.
id	CSC score	CSC score group	mRNAsi
GSM530667	-2.64588	Low	0.693338
GSM530899	0.699367	Low	0.364341
GSM531283	3.92766	High	0.567062
GSM531284	0.555721	Low	0.417895
GSM531285	5.32447	High	0.483246
GSM531286	0.991037	Low	0.503465
GSM531287	-1.85198	Low	0.512738
GSM531288	-1.91771	Low	0.311757
GSM531289	1.72214	Low	0.314325
GSM531290	8.94326	High	0.434382
GSM531291	4.35789	High	0.445291
GSM531292	0.482558	Low	0.434622
GSM531293	-0.820914	Low	0.513406
GSM531294	5.59881	High	0.406711
GSM531295	4.03518	High	0.491738
GSM531296	-1.20415	Low	0.553359
GSM531297	-0.863936	Low	0.498624
GSM531298	6.57468	High	0.479716
GSM531299	-0.517521	Low	0.497662
GSM531300	0.509104	Low	0.481511
GSM531301	0.299761	Low	0.410902
GSM531302	-1.39727	Low	0.416635
GSM531303	-5.68488	Low	0.498168
GSM531304	-0.68337	Low	0.247231
GSM531305	-3.20579	Low	0.410505
GSM531306	2.66065	Low	0.340746
GSM531307	-4.7922	Low	0.336771
GSM531308	-2.76839	Low	0.506739
GSM531309	-3.37193	Low	0.713042
GSM531310	-1.34863	Low	0.987706
GSM531311	-4.77706	Low	0.394696
GSM531312	3.64289	High	0.375948
GSM531313	-4.37882	Low	0.365804
GSM531314	0.635094	Low	0.555374
GSM531319	-0.704278	Low	0.42676
GSM531320	-4.80905	Low	0.443884
GSM531321	-6.22073	Low	0.395234
GSM531322	-0.082578	Low	0.296511
GSM531323	-4.39643	Low	0.394465
GSM531324	-0.571397	Low	0.390002
GSM531325	0.531314	Low	0.777204
GSM531326	3.37699	Low	0.513864
GSM531327	9.96851	High	0.480142
GSM531328	-3.36588	Low	0.32963
GSM531329	8.24213	High	0.408404
GSM531330	-4.63587	Low	0.562144
GSM531331	0.0763209	Low
GSM531332	-1.63897	Low
GSM531333	-2.44967	Low
GSM531334	1.28415	Low
GSM531335	-2.80479	Low
GSM531351	-2.22742	Low
GSM531352	1.35383	Low
GSM402718	-5.53011	Low
GSM402719	-8.36123	Low
GSM402720	2.01512	Low
GSM402721	-0.302165	Low
GSM402722	0.0689916	Low
GSM402723	-1.86357	Low
GSM402724	-3.74276	Low
GSM402725	2.23931	Low
GSM402726	2.61374	Low
GSM402727	6.35114	High
GSM402728	0.935651	Low
GSM402729	1.60405	Low
GSM402730	-6.94631	Low
GSM402731	5.15622	High
GSM402732	1.59158	Low
GSM402733	0.579856	Low
GSM402734	1.7041	Low
GSM402735	-5.32174	Low
GSM402736	0.546743	Low
GSM402737	4.27939	High
GSM402738	-0.588039	Low
GSM402739	7.09138	High
GSM402740	3.84201	High
GSM402741	1.25769	Low
GSM402742	-2.59181	Low
GSM402743	3.60576	High
GSM402744	-4.55805	Low
GSM402745	-0.731439	Low
GSM402746	2.26456	Low
GSM402747	-1.01554	Low
GSM402748	-2.56428	Low
GSM402749	-0.651451	Low
GSM402750	3.50843	High
GSM402751	-6.5671	Low
GSM954790	0.622295	Low
GSM954791	-1.3374	Low
GSM954792	-3.06858	Low
GSM954793	3.42792	Low
GSM954794	-1.21718	Low
GSM954795	-2.79795	Low
GSM954796	2.20668	Low
GSM954797	1.6288	Low
GSM954798	0.793126	Low
GSM954799	0.461307	Low
GSM954800	2.58442	Low
GSM954801	-0.0447407	Low
GSM954802	-0.371426	Low
GSM954803	-0.789515	Low
GSM954804	0.707598	Low
GSM954805	-3.79092	Low
GSM954806	0.38363	Low
GSM954807	-3.10988	Low
GSM954808	1.87693	Low
GSM954809	0.602736	Low
GSM954810	4.33853	High
GSM954811	0.850566	Low
GSM954812	1.54145	Low
GSM954813	-1.46779	Low
GSM954814	2.39946	Low
GSM954815	-0.303664	Low
GSM954816	-1.37996	Low
GSM954817	-3.43165	Low
GSM954818	0.576809	Low
GSM954819	-0.728301	Low
GSM954820	0.576829	Low
GSM954821	2.0319	Low
GSM954822	1.40542	Low
GSM954823	1.50263	Low
GSM954824	-3.13416	Low
GSM954825	-4.7937	Low
GSM954826	1.67164	Low
