# Supplementary material for: Molecular subtypes of osteosarcoma classified by cancer stem cell related genes define immunological cell infiltration and patient survival
Source: Front Immunol. 2022 Aug 19;13:986785. doi: 10.3389/fimmu.2022.986785 (PMC9437352; doi:10.3389/fimmu.2022.986785)
Supplement: Supplementary file 9 [file Table_8.xlsx]

## Sheet: 药物名称
Supplementary Table 8. List of discovered 74 kinds of small-molecule drugs that could be used as potential drugs for the treatment of OS.
AG.014699
AKT.inhibitor.VIII
AP.24534
AS601245
AZ628
AZD6244
AZD6482
AZD7762
AZD8055
Bexarotene
BIRB.0796
Bleomycin
BMS.509744
BMS.536924
BMS.754807
Bortezomib
Bosutinib
CCT007093
CEP.701
CHIR.99021
CI.1040
Cisplatin
Cyclopamine
Doxorubicin
EHT.1864
Elesclomol
Embelin
Epothilone.B
Etoposide
FH535
FTI.277
Gemcitabine
GNF.2
GSK.650394
GSK269962A
GW.441756
Imatinib
JNJ.26854165
JNK.Inhibitor.VIII
JW.7.52.1
KIN001.135
Lenalidomide
Methotrexate
MG.132
Midostaurin
MS.275
Nilotinib
NSC.87877
NU.7441
Nutlin.3a
Obatoclax.Mesylate
OSI.906
Pazopanib
PD.173074
PD.0325901
PD.0332991
PF.562271
Pyrimethamine
QS11
Rapamycin
RDEA119
Roscovitine
S.Trityl.L.cysteine
SB590885
Shikonin
SL.0101.1
Sorafenib
Sunitinib
Temsirolimus
Thapsigargin
Vinorelbine
VX.680
XMD8.85
Z.LLNle.CHO
