# Supplementary material for: Molecular subtypes of osteosarcoma classified by cancer stem cell related genes define immunological cell infiltration and patient survival
Source: Front Immunol. 2022 Aug 19;13:986785. doi: 10.3389/fimmu.2022.986785 (PMC9437352; doi:10.3389/fimmu.2022.986785)
Supplement: Supplementary file 10 [file Table_9.xlsx]

## Sheet: drugCor
Supplementary Table 9. The relationship between 25 CSCRGs expressions and drug sensitivity using the CellMiner database
Gene	Drug	cor	pvalue
HTR2B	Vemurafenib	0.680851	2.15491e-09
SPI1	Cyclophosphamide	0.665517	6.58095e-09
TERT	Nelarabine	0.635799	4.80831e-08
MYC	Palbociclib	0.581075	1.1284e-06
SEMA3E	Homoharringtonine	-0.580499	1.16302e-06
HTR2B	Encorafenib	0.560993	3.12694e-06
SPI1	Megestrol acetate	0.555273	4.13015e-06
HTR2B	Dabrafenib	0.555242	4.13627e-06
TERT	Hydroxyurea	0.550832	5.10808e-06
SPI1	Hydroxyurea	0.549669	5.39769e-06
SEMA3E	Vinorelbine	-0.548173	5.79287e-06
TERT	Cytarabine	0.545613	6.5321e-06
TERT	Fluphenazine	0.545547	6.55211e-06
EVI2B	Hydroxyurea	0.542039	7.71168e-06
TERT	Fludarabine	0.533542	1.13577e-05
SPI1	Carmustine	0.523692	1.75631e-05
EVI2B	Carmustine	0.520759	1.99454e-05
EVI2B	Bendamustine	0.514911	2.56134e-05
MYC	Carmustine	0.514555	2.60025e-05
SEMA3E	Depsipeptide	-0.504359	3.97653e-05
FOLR1	Pipamperone	-0.502414	4.30561e-05
TERT	Raltitrexed	0.498008	5.14617e-05
TERT	Thiotepa	0.496052	5.56585e-05
TERT	Chlorambucil	0.495103	5.78044e-05
TERT	Triethylenemelamine	0.491287	6.72344e-05
MYC	Ifosfamide	0.490415	6.95812e-05
MYC	Lomustine	0.489286	7.27291e-05
MYC	Hydroxyurea	0.487953	7.66143e-05
MYC	Oxaliplatin	0.486592	8.07753e-05
SPI1	Dromostanolone Propionate	0.483449	9.11992e-05
ANXA6	Gemcitabine	0.482371	9.50492e-05
SEMA3E	Carfilzomib	-0.480209	0.000103227
MYC	Dromostanolone Propionate	0.479534	0.000105909
MEF2C	Pipamperone	0.476531	0.000118632
TERT	Pipobroman	0.474094	0.000129977
SPI1	Isotretinoin	0.473661	0.000132091
SEMA3E	Actinomycin D	-0.467441	0.000166199
EVI2B	Cyclophosphamide	0.465557	0.000178016
CDK6	DACARBAZINE	0.465216	0.000180234
SEMA3E	Mithramycin	-0.461459	0.000206431
EVI2B	DACARBAZINE	0.460451	0.000214026
CDK6	Nelarabine	0.458632	0.000228383
EVI2B	Etoposide	0.453043	0.000278178
SPI1	Nelfinavir	0.451456	0.000294022
HTR2B	Selumetinib	0.451077	0.000297922
TERT	tfdu	0.45027	0.000306396
EVI2B	Asparaginase	0.4499	0.000310356
TERT	Etoposide	0.447664	0.000335263
TERT	Cyclophosphamide	0.446235	0.000352132
TERT	Uracil mustard	0.444764	0.000370289
MEF2C	Raltitrexed	0.444584	0.000372572
EVI2B	Chlorambucil	0.443043	0.000392629
SPI1	Carboplatin	0.44213	0.000404966
TERT	DIGOXIN	0.440794	0.000423651
TERT	Cisplatin	0.440559	0.000427017
MEF2C	Dromostanolone Propionate	0.439461	0.000443083
FOLR1	Erlotinib	0.439398	0.000444013
ANXA6	Fludarabine	0.43541	0.000507188
EVI2B	Pipobroman	0.434034	0.000530799
TERT	Asparaginase	0.431066	0.000585182
SPI1	LDK-378	0.430734	0.000591556
TERT	Gemcitabine	0.430501	0.000596089
SPI1	DACARBAZINE	0.430179	0.000602375
TERT	Idarubicin	0.428359	0.000639112
SPI1	ABT-199	0.42713	0.000665065
SPI1	Lomustine	0.426877	0.000670534
TERT	METHOTREXATE	0.426865	0.000670781
TERT	Irinotecan	0.42499	0.000712527
SEMA4G	Ifosfamide	-0.424535	0.000723009
TERT	Tegafur	0.424519	0.000723383
PHACTR4	Paclitaxel	-0.42393	0.000737173
SEMA3E	Fludarabine	0.423091	0.000757209
MYC	Irofulven	-0.421902	0.000786441
MYC	Belinostat	0.420985	0.000809675
MYC	Parthenolide	0.420883	0.000812293
MEF2C	tepotinib	0.420701	0.00081701
HTR2B	Cobimetinib (isomer 1)	0.420627	0.000818912
SPI1	Nandrolone phenpropionate	0.4162	0.000941346
EVI2B	Uracil mustard	0.416099	0.000944303
FOLR1	Dacomitinib	0.415152	0.000972635
SPI1	Parthenolide	0.414554	0.000990887
TERT	Nitrogen mustard	0.414291	0.00099903
MEF2C	Irofulven	-0.413344	0.00102883
SPI1	Denileukin Diftitox Ontak	0.409562	0.00115595
MEF2C	Vemurafenib	0.409039	0.00117457
SPI1	Imatinib	0.408944	0.00117801
EVI2B	Estramustine	0.408553	0.00119218
EVI2B	ABT-199	0.408394	0.00119795
SEMA3E	Vinblastine	-0.407304	0.00123841
MYC	Etoposide	0.40696	0.00125144
PTN	Allopurinol	-0.406074	0.00128552
MYC	Chlorambucil	0.405702	0.00130011
ETV6	Hydroxyurea	0.405358	0.00131369
SEMA3E	Eribulin mesilate	-0.40525	0.00131799
OVOL1	Bisacodyl, active ingredient of Viraplex	0.405227	0.00131889
EVI2B	Fluphenazine	0.404148	0.00136256
PHACTR4	Depsipeptide	-0.403943	0.001371
TERT	Dexamethasone Decadron	0.403376	0.00139455
FOLR1	Vinblastine	-0.403223	0.00140098
MYC	LEE-011	0.402005	0.0014531
ERCC2	Tamoxifen	-0.401178	0.00148943
ANXA6	Cladribine	0.401004	0.00149718
HTR2B	ARRY-162	0.400586	0.00151595
TERT	Melphalan	0.397412	0.00166558
ANXA6	tfdu	0.396259	0.00172309
TERT	Cladribine	0.395995	0.00173653
SPI1	Etoposide	0.395811	0.00174593
MEF2C	Acetalax	-0.395637	0.00175485
EVI2B	Teniposide	0.395309	0.00177185
FOLR1	Acalabrutinib	0.395121	0.00178163
ANXA6	Uracil mustard	0.394944	0.00179086
SPI1	Pipobroman	0.394084	0.00183647
SPI1	Estramustine	0.393127	0.00188843
FOLR1	Eribulin mesilate	-0.393062	0.00189205
ANXA6	Chlorambucil	0.389765	0.00208164
FOLR1	Afatinib	0.389176	0.00211719
TERT	6-THIOGUANINE	0.388508	0.00215826
EVI2B	Melphalan	0.388398	0.00216506
MEF2C	Neratinib	-0.38742	0.00222658
SEMA4G	Lomustine	-0.38725	0.00223744
ETV6	Nelarabine	0.387102	0.00224696
FOLR1	Osimertinib	0.385991	0.00231931
TERT	Teniposide	0.385673	0.00234044
ETV6	Carmustine	0.384767	0.00240143
PTN	Bosutinib	-0.384552	0.00241615
EVI2B	Irofulven	-0.384181	0.00244166
EVI2B	Thiotepa	0.383868	0.00246345
SEMA3E	Paclitaxel	-0.383445	0.00249309
EVI2B	Valrubicin	0.383229	0.00250833
SEMA3E	Cladribine	0.382261	0.00257775
MEF2C	ETHINYL ESTRADIOL	0.381352	0.0026445
MEF2C	Estramustine	0.380382	0.00271738
MYC	DACARBAZINE	0.380034	0.00274398
ERCC2	Oxaliplatin	-0.378502	0.00286382
SPI1	Irofulven	-0.378073	0.00289817
MEF2C	Vorinostat	0.37785	0.00291614
MEF2C	Bisacodyl, active ingredient of Viraplex	-0.37752	0.00294301
PHACTR4	Eribulin mesilate	-0.377193	0.00296984
ANXA6	Eribulin mesilate	-0.376317	0.00304272
MYC	Dexrazoxane	0.376066	0.00306388
EVI2B	Triethylenemelamine	0.37571	0.00309418
MYC	Fluphenazine	0.375664	0.0030981
HTR2B	Docetaxel	-0.37559	0.00310445
MYC	Nitrogen mustard	0.375577	0.00310553
MYC	Cyclophosphamide	0.374622	0.00318834
SIRT6	Cladribine	0.372827	0.00334918
FOLR1	Neratinib	0.3718	0.00344442
PHACTR4	Vinorelbine	-0.371188	0.0035023
MYC	Raloxifene	0.370884	0.00353137
MEF2C	Lomustine	0.369975	0.00361968
SOX4	Nelarabine	0.368822	0.00373433
SEMA4G	Carmustine	-0.368249	0.0037925
MYC	Vorinostat	0.368142	0.00380345
ETV6	ABT-199	0.367729	0.00384607
HTR2B	ABT-199	0.367323	0.00388833
MEF2C	Carmustine	0.367036	0.0039184
OVOL1	Fluorouracil	0.366265	0.00400025
ANXA6	Idelalisib	0.365848	0.00404516
EVI2B	Lomustine	0.365531	0.00407966
CDK6	Ifosfamide	0.363353	0.0043234
ETV6	Chlorambucil	0.363044	0.00435905
ANXA6	Bleomycin	0.362983	0.00436612
ANXA6	IPI-145	0.362951	0.00436975
MEF2C	Vismodegib	0.362418	0.00443198
MEF2C	DACARBAZINE	0.362306	0.00444507
MYC	Megestrol acetate	0.362166	0.0044616
TERT	Carboplatin	0.361766	0.00450902
MEF2C	Imatinib	0.361344	0.00455952
CDK6	Bendamustine	0.361287	0.00456643
WNT5A	Rapamycin	0.36104	0.00459622
OVOL1	Fulvestrant	0.360194	0.00469987
PTN	Trametinib	-0.359474	0.00478955
SPI1	Melphalan	0.358365	0.00493071
EVI2B	Nelarabine	0.357839	0.00499887
WNT5A	Everolimus	0.35772	0.00501443
MYC	Ixabepilone	0.357342	0.00506411
ENG	Vemurafenib	0.356914	0.00512092
ENG	Bleomycin	0.355707	0.00528405
SPI1	Uracil mustard	0.355236	0.00534885
SEMA4G	Arsenic trioxide	-0.354922	0.00539258
MYC	Uracil mustard	0.353467	0.00559893
TERT	Parthenolide	0.353221	0.00563449
TERT	Daunorubicin	0.35319	0.005639
MYC	Melphalan	0.353044	0.00566018
MYC	METHOTREXATE	0.353014	0.00566449
WNT5A	Cobimetinib (isomer 1)	-0.352797	0.00569628
MEF2C	Megestrol acetate	0.352591	0.00572636
EVI2B	Alectinib	0.352035	0.00580871
OVOL1	Acetalax	0.351813	0.00584185
MEF2C	Nilotinib	0.351589	0.00587541
MYC	Crizotinib	0.350816	0.00599264
MEF2C	Afatinib	-0.350362	0.00606249
PTN	Parthenolide	-0.3503	0.00607211
MYC	Cytarabine	0.349667	0.00617079
TERT	Oxaliplatin	0.349426	0.0062087
PTN	Neratinib	-0.349079	0.00626372
SPI1	Nitrogen mustard	0.348487	0.00635853
SPI1	Chlorambucil	0.346097	0.00675424
ANXA6	Triethylenemelamine	0.345924	0.00678367
ETV6	Asparaginase	0.345366	0.00687939
TERT	Mitomycin	0.343919	0.00713322
MYC	Pipobroman	0.343818	0.00715135
SPI1	Raloxifene	0.343661	0.00717946
EVI2B	Denileukin Diftitox Ontak	0.343511	0.00720642
HTR2B	Midostaurin	-0.343051	0.00728943
MEF2C	Vinblastine	0.342521	0.00738641
EVI2B	Daunorubicin	0.342391	0.00741025
TERT	DACARBAZINE	0.342324	0.00742259
SIRT6	Dasatinib	-0.341973	0.00748755
EVI2B	Carboplatin	0.341618	0.00755391
FOLR1	Ibrutinib	0.341551	0.00756643
ERCC2	Actinomycin D	-0.341546	0.0075675
PTN	Palbociclib	-0.34066	0.0077353
EVI2B	Ifosfamide	0.340473	0.00777123
SPI1	Alectinib	0.340379	0.00778926
SPI1	Oxaliplatin	0.339398	0.00798004
EVI2B	Arsenic trioxide	0.339393	0.00798113
SPI1	Crizotinib	0.339199	0.00801918
SEMA4G	Bosutinib	0.339163	0.00802645
ETV6	Cyclophosphamide	0.338977	0.00806329
PHACTR4	Vinblastine	-0.338417	0.00817494
SIRT6	Nelarabine	0.338346	0.00818915
SPI1	Valrubicin	0.336666	0.00853309
TERT	Valrubicin	0.336532	0.00856121
ISL1	Parthenolide	0.336444	0.00857957
OVOL1	Carboplatin	-0.336416	0.00858543
ANXA6	Melphalan	0.336362	0.00859681
MYC	Acrichine	0.335686	0.00873949
PTN	Cobimetinib (isomer 1)	-0.334004	0.00910385
MYC	Arsenic trioxide	0.332814	0.0093697
SPI1	Thiotepa	0.332773	0.0093789
SEMA3B	Irofulven	0.332522	0.00943594
ERCC2	Fludarabine	0.332436	0.00945552
ANXA6	Vinblastine	-0.332408	0.00946179
MYC	Fludarabine	0.332086	0.00953545
EVI2B	Sonidegib	-0.331953	0.009566
MYC	6-THIOGUANINE	0.331388	0.00969677
EVI2B	LDK-378	0.331276	0.00972289
TERT	Clofarabine	0.331026	0.00978155
MYC	LDK-378	0.330916	0.00980727
TERT	Carmustine	0.330422	0.00992405
MEF2C	Acrichine	0.330187	0.00998004
MYC	Calusterone	0.329581	0.0101256
MYC	Idarubicin	0.32862	0.0103605
ERCC2	Paclitaxel	-0.328024	0.0105085
SEMA3E	Doxorubicin	-0.327707	0.0105879
TERT	Floxuridine	0.32749	0.0106426
SIRT6	Clofarabine	0.327448	0.0106531
FOLR1	Crizotinib	-0.327227	0.0107091
ANXA6	Topotecan	0.327057	0.0107523
TERT	Dexrazoxane	0.326914	0.0107888
MEF2C	Calusterone	0.326123	0.0109925
EVI2B	Isotretinoin	0.325478	0.0111612
EVI2B	Raloxifene	0.325347	0.0111956
PHACTR4	Mithramycin	-0.325085	0.011265
MTCH2	Everolimus	-0.324755	0.0113527
TERT	Arsenic trioxide	0.32452	0.0114156
WNT5A	RAPAMYCIN	0.324507	0.0114191
SEMA4G	DACARBAZINE	-0.324482	0.0114259
HTR2B	brigatinib	-0.324455	0.0114329
ANXA6	Cisplatin	0.324422	0.0114419
ETV6	DACARBAZINE	0.324313	0.0114713
ETV6	Acetalax	-0.324189	0.0115047
ERCC2	Eribulin mesilate	-0.324018	0.0115508
MYC	tfdu	0.323793	0.011612
PHACTR4	Actinomycin D	-0.323559	0.0116758
TERT	BMN-673	0.323491	0.0116945
FOLR1	Teniposide	-0.323392	0.0117216
SPI1	Teniposide	0.323381	0.0117248
SPI1	Nilotinib	0.323319	0.0117417
ETV6	Carboplatin	0.323251	0.0117605
SEMA4G	BMN-673	-0.322539	0.0119579
EVI2B	Dromostanolone Propionate	0.322119	0.0120756
ERCC2	Palbociclib	-0.321973	0.0121167
WNT5A	Selumetinib	-0.32118	0.0123426
WNT5A	ARRY-162	-0.320799	0.0124524
MYC	Sunitinib	0.320674	0.0124884
FOLR1	Bosutinib	0.320487	0.0125429
MYC	Alectinib	0.320312	0.0125937
ANXA6	RAPAMYCIN	0.320273	0.0126053
SPI1	Triethylenemelamine	0.320066	0.0126659
MYC	Teniposide	0.319749	0.0127591
TERT	Epirubicin	0.318391	0.0131656
ETV6	Palbociclib	0.318369	0.0131724
TERT	MITOXANTRONE	0.317807	0.0133437
EVI2B	Calusterone	0.317719	0.0133708
ERCC2	Denileukin Diftitox Ontak	-0.317644	0.013394
SEMA3E	Dexamethasone Decadron	0.317136	0.0135511
PHACTR4	Denileukin Diftitox Ontak	-0.316943	0.0136113
ETV6	Sulfatinib	0.316885	0.0136295
ENG	Encorafenib	0.316871	0.0136339
SPI1	Ixabepilone	0.316868	0.0136348
ERCC2	Depsipeptide	-0.316779	0.0136626
MYC	Cladribine	0.31671	0.0136842
TERT	Ifosfamide	0.31654	0.0137375
ETV6	Uracil mustard	0.3165	0.0137504
WNT5A	Trametinib	-0.316404	0.0137805
FOLR1	ETHINYL ESTRADIOL	-0.315718	0.0139984
SPI1	TESTOLACTONE	0.31534	0.0141198
MEF2C	TYROTHRICIN	0.315175	0.014173
MYC	Everolimus	-0.31514	0.0141845
MEF2C	Dacomitinib	-0.314971	0.014239
WNT5A	Temsirolimus	0.314905	0.0142605
EVI2B	Crizotinib	0.314873	0.0142711
MYC	Tegafur	0.314821	0.0142878
ETV6	LEE-011	0.314579	0.0143667
SEMA3E	Epirubicin	-0.314299	0.0144587
EVI2B	LEE-011	0.314255	0.0144732
FOLR1	Sulfatinib	-0.314237	0.0144792
SIRT6	ETHINYL ESTRADIOL	0.314139	0.0145114
ANXA6	Clofarabine	0.3139	0.0145905
CDK6	Asparaginase	0.313888	0.0145944
ANXA6	Cytarabine	0.313343	0.014776
SEMA3E	Bortezomib	-0.313265	0.0148021
TERT	Topotecan	0.313014	0.0148865
EVI2B	Megestrol acetate	0.312694	0.0149949
SPI1	ETHINYL ESTRADIOL	0.312589	0.0150306
ENG	Zoledronate	0.312022	0.0152241
OVOL1	Simvastatin	-0.311647	0.0153536
TERT	DECITABINE	0.311567	0.0153812
PEF1	Nelarabine	0.311495	0.0154064
MEF2C	Dasatinib	-0.310697	0.0156855
HTR2B	Trametinib	0.310143	0.015882
ENG	Oxaliplatin	-0.309824	0.0159961
TERT	Lomustine	0.309489	0.0161167
MEF2C	Actinomycin D	0.309394	0.0161511
ERCC2	Celecoxib	-0.309142	0.0162421
WNT5A	Nitrogen mustard	-0.308254	0.0165677
MYC	Asparaginase	0.307674	0.016783
SPI1	Daunorubicin	0.307422	0.0168777
PTN	Gefitinib	-0.307337	0.0169093
MYC	Vismodegib	0.307268	0.0169353
ERCC2	Carfilzomib	-0.30726	0.0169384
ERCC2	Cladribine	0.306995	0.0170386
PEF1	Vismodegib	0.306968	0.0170489
ETV6	Bendamustine	0.306722	0.0171422
TERT	6-MERCAPTOPURINE	0.306533	0.0172143
FOLR1	Estramustine	-0.306031	0.0174068
CDK6	Palbociclib	0.306029	0.0174073
SPI1	Raltitrexed	0.305859	0.0174731
SPI1	Palbociclib	0.305606	0.0175714
ETV6	tepotinib	0.305217	0.0177228
EVI2B	BMN-673	0.304583	0.0179727
SIRT6	Asparaginase	0.304391	0.0180488
SIRT6	Fludarabine	0.304277	0.0180943
ANXA6	Thiotepa	0.30402	0.0181968
SPI1	Fulvestrant	0.303495	0.0184081
ENG	Cabozantinib	0.303459	0.0184228
FOLR1	Asparaginase	-0.303296	0.0184887
SIRT6	Pipobroman	0.303282	0.0184943
EVI2B	Raltitrexed	0.303233	0.0185143
SPI1	Ifosfamide	0.302934	0.018636
MYC	umbralisib	0.301288	0.0193189
EVI2B	Neratinib	-0.300923	0.0194733
WNT5A	Olaparib	0.300784	0.0195324
FOLR1	Acetalax	0.300725	0.0195576
SPI1	Sulfatinib	0.300519	0.0196455
ANXA6	Pemetrexed	0.300229	0.0197695
FOLR1	Epirubicin	-0.300014	0.019862
OVOL1	Arsenic trioxide	-0.299938	0.019895
MYC	Valrubicin	0.299111	0.0202551
SPI1	Arsenic trioxide	0.299093	0.0202627
SEMA4G	Cisplatin	-0.299071	0.0202726
SEMA4G	Fluorouracil	0.298844	0.0203724
FOLR1	Etoposide	-0.29777	0.0208503
MYC	Triethylenemelamine	0.297125	0.021142
FOLR1	Pipobroman	-0.297106	0.0211506
ISL1	Neratinib	0.296832	0.0212754
TERT	Mitoxantrone	0.296594	0.0213849
HTR2B	Everolimus	-0.296307	0.0215168
EVI2B	Epirubicin	0.296026	0.0216469
SEMA3E	Daunorubicin	-0.295918	0.0216971
PEF1	Gemcitabine	0.29588	0.0217147
SPI1	Cisplatin	0.295864	0.0217224
SEMA4G	Trametinib	0.29586	0.0217239
FOLR1	Valrubicin	-0.295809	0.0217478
ERCC2	Vinorelbine	-0.295302	0.0219852
ENG	Dabrafenib	0.295245	0.0220118
CDK6	Fulvestrant	-0.294981	0.0221365
ETV6	Midostaurin	0.294975	0.0221394
CDK6	Acetalax	-0.294813	0.0222159
FOLR1	Mitomycin	-0.294722	0.0222591
FOLR1	BMN-673	-0.294191	0.0225129
TERT	DAUNORUBICIN	0.293977	0.0226156
MYC	Thiotepa	0.293805	0.0226984
ETV6	LY-2835219	0.29305	0.023066
FOLR1	Lapatinib	0.292777	0.0231998
SPI1	Calusterone	0.292632	0.0232711
ETV6	Bisacodyl, active ingredient of Viraplex	-0.292562	0.0233059
TERT	Fluorouracil	0.292527	0.023323
ISL1	Afatinib	0.292501	0.0233358
FOLR1	Bortezomib	-0.29243	0.0233712
TERT	Calusterone	0.292368	0.0234018
TERT	pralatrexate	0.292117	0.0235264
ERCC2	Crizotinib	-0.291754	0.0237079
ANXA6	Irinotecan	0.291694	0.023738
MYC	Erlotinib	-0.29104	0.024068
SEMA3E	Clofarabine	0.290945	0.0241162
FOLR1	Paclitaxel	-0.290859	0.0241601
PTN	Osimertinib	-0.290007	0.0245968
MYC	Nelarabine	0.289717	0.0247472
HTR2B	umbralisib	-0.289557	0.0248307
MEF2C	Dabrafenib	0.289431	0.0248964
ERCC2	RAPAMYCIN	0.289268	0.0249815
PEF1	Fludarabine	0.289117	0.0250608
TERT	Docetaxel	0.28909	0.025075
EVI2B	Afatinib	-0.288902	0.0251739
MEF2C	Ibrutinib	-0.288436	0.0254204
SPI1	Bendamustine	0.288303	0.0254913
EVI2B	6-THIOGUANINE	0.287266	0.0260489
MTCH2	Vorinostat	0.286834	0.026284
FOLR1	Doxorubicin	-0.286683	0.0263668
SIRT6	Gemcitabine	0.286584	0.0264213
FOLR1	Actinomycin D	-0.286042	0.0267201
EVI2B	Parthenolide	0.285903	0.0267976
ERCC2	Temsirolimus	0.285891	0.0268042
MYC	Ixazomib citrate	0.285884	0.0268077
MYC	Estramustine	0.285878	0.0268113
SEMA4G	Melphalan	-0.285592	0.0269708
SEMA3E	Pipamperone	-0.285326	0.0271194
ETV6	Idarubicin	0.284815	0.027408
MYC	Irinotecan	0.283571	0.0281201
TERT	Pemetrexed	0.283494	0.0281647
CDK6	Carmustine	0.283349	0.0282483
MYC	Pipamperone	0.283284	0.028286
PTN	ARRY-162	-0.283271	0.0282942
ETV6	Sonidegib	-0.283204	0.0283327
ANXA6	Copanlisib	0.283171	0.0283521
ANXA6	Hydroxyurea	0.282842	0.0285444
MEF2C	TESTOLACTONE	0.282592	0.0286911
ETV6	Parthenolide	0.282519	0.028734
FOLR1	Floxuridine	-0.282057	0.0290071
ISL1	Ibrutinib	0.281914	0.0290925
MYC	Imiquimod	0.281878	0.029114
SEMA3B	Asparaginase	-0.281874	0.0291162
MEF2C	Fluphenazine	0.281676	0.0292345
MYC	Bendamustine	0.281284	0.0294692
ERCC2	Homoharringtonine	-0.281017	0.0296303
ERCC2	Bortezomib	-0.280981	0.0296525
MYC	Nelfinavir	0.280954	0.0296685
TERT	Ixabepilone	0.280947	0.0296727
MEF2C	Isotretinoin	0.280789	0.0297685
WNT5A	Cladribine	-0.280602	0.0298822
SEMA4G	Afatinib	0.280273	0.0300833
SPI1	Celecoxib	0.280228	0.030111
SPI1	Tamoxifen	0.280143	0.0301631
PHACTR4	Epirubicin	-0.280083	0.0301995
SEMA4G	Chlorambucil	-0.279993	0.0302551
MEF2C	Crizotinib	0.279892	0.0303171
MYC	Isotretinoin	0.279881	0.030324
SEMA3B	tfdu	-0.279633	0.0304774
MYC	Daunorubicin	0.279625	0.0304822
SIRT6	Thiotepa	0.279598	0.0304986
PEF1	RAPAMYCIN	0.279486	0.0305684
MYC	ETHINYL ESTRADIOL	0.279479	0.0305725
ERCC2	Irofulven	0.27944	0.0305971
OVOL1	Bleomycin	-0.279216	0.0307363
SEMA4G	Sunitinib	0.279139	0.0307845
PTN	Selumetinib	-0.278943	0.0309066
EVI2B	6-Mercaptopurine	0.278521	0.0311722
MEF2C	Encorafenib	0.278295	0.0313152
ETV6	Cobimetinib (isomer 1)	0.278271	0.03133
PTN	Lapatinib	-0.277896	0.0315684
SEMA4G	Uracil mustard	-0.277489	0.0318285
FOLR1	Irinotecan	-0.277348	0.0319191
SPI1	Epirubicin	0.277293	0.0319547
EVI2B	Bosutinib	-0.27691	0.0322022
WNT5A	Palbociclib	-0.2769	0.0322084
TERT	7-Ethyl-10-hydroxycamptothecin	0.276887	0.0322172
PTN	Abiraterone	0.276528	0.0324508
FOLR1	ABT-199	-0.276063	0.0327551
MEF2C	Vincristine	0.27596	0.032823
SIRT6	Floxuridine	0.275746	0.0329637
SEMA3B	Nandrolone phenpropionate	-0.275532	0.0331057
MTCH2	Denileukin Diftitox Ontak	-0.275091	0.0333994
MYC	Dasatinib	-0.274404	0.0338612
SEMA4G	Cobimetinib (isomer 1)	0.274378	0.0338785
ANXA6	Rapamycin	0.273806	0.0342673
ANXA6	Temsirolimus	0.273569	0.0344291
ANXA6	Floxuridine	0.273452	0.0345097
FOLR1	Ixabepilone	-0.273271	0.034634
HTR2B	Dasatinib	-0.27316	0.0347103
ERCC2	LDK-378	-0.272981	0.0348344
SEMA3B	Docetaxel	-0.272815	0.0349488
TERT	ETHINYL ESTRADIOL	0.272697	0.0350313
HTR2B	6-Mercaptopurine	-0.272563	0.0351245
SEMA3B	Arsenic trioxide	-0.272255	0.0353393
EVI2B	Dexrazoxane	0.272105	0.0354449
SPI1	Eribulin mesilate	0.27209	0.0354551
MEF2C	Sulfatinib	0.271933	0.0355657
SIRT6	Irinotecan	0.271874	0.0356071
OVOL1	Raloxifene	0.271868	0.0356111
SEMA3B	Carfilzomib	-0.270792	0.0363763
SOX4	6-Thioguanine	-0.27032	0.0367165
SEMA3A	Raloxifene	-0.27023	0.0367812
EVI2B	Ibrutinib	-0.270143	0.0368446
EVI2B	Mitoxantrone	0.269777	0.0371106
PEF1	Floxuridine	0.269678	0.0371831
PEF1	Chlorambucil	0.26956	0.0372688
ENG	tepotinib	0.269001	0.03768
TERT	Belinostat	0.268982	0.0376939
ETV6	Selumetinib	0.268842	0.0377973
MEF2C	Panobinostat	0.268717	0.0378901
SIRT6	Cisplatin	0.268065	0.0383765
WNT5A	Dabrafenib	-0.267903	0.0384985
SEMA3E	Vincristine	-0.267776	0.0385935
MYC	DAUNORUBICIN	0.267566	0.0387519
PTN	ETHINYL ESTRADIOL	0.26755	0.0387642
OVOL1	Midostaurin	-0.267463	0.0388305
EVI2B	DAUNORUBICIN	0.267162	0.039059
PEF1	Cladribine	0.26696	0.0392126
ETV6	Thiotepa	0.266706	0.0394067
PHACTR4	Pipamperone	-0.266222	0.0397791
ETV6	Melphalan	0.265955	0.0399859
MTCH2	JNJ-42756493	-0.265692	0.0401901
SPI1	ARSENIC TRIOXIDE	0.265635	0.0402347
OVOL1	Cisplatin	-0.2656	0.0402623
FOLR1	Raloxifene	-0.265566	0.0402886
FOLR1	Mithramycin	-0.265525	0.0403204
SEMA3A	DACARBAZINE	-0.265251	0.0405353
SEMA4G	Tegafur	0.265028	0.0407104
OVOL1	DACARBAZINE	-0.264876	0.0408302
ANXA6	NMS-E628	-0.264643	0.0410149
SEMA3E	Teniposide	-0.264336	0.0412586
WNT5A	Bleomycin	0.264318	0.0412727
PTN	BMN-673	0.264288	0.0412964
MYC	Axitinib	0.264277	0.0413057
FOLR1	Dasatinib	0.264232	0.0413415
PEF1	brigatinib	-0.264223	0.0413487
SEMA4G	Rapamycin	-0.264187	0.0413771
SEMA3E	TYROTHRICIN	-0.263788	0.0416962
EVI2B	Acetalax	-0.263688	0.0417771
SEMA3A	umbralisib	-0.263248	0.0421324
EVI2B	MITOXANTRONE	0.262974	0.0423544
FOLR1	Cytarabine	-0.262867	0.0424413
WNT5A	Zoledronate	0.262731	0.0425522
OVOL1	Tegafur	0.262543	0.0427062
ETV6	Triethylenemelamine	0.262451	0.0427813
WNT5A	Vorinostat	-0.262189	0.0429973
FOLR1	Thiotepa	-0.26172	0.0433849
MEF2C	Arsenic trioxide	0.26159	0.043493
SIRT6	Carboplatin	0.261036	0.0439552
MEF2C	Denileukin Diftitox Ontak	0.260874	0.0440917
ANXA6	TYROTHRICIN	-0.260739	0.0442048
ANXA6	LDK-378	-0.260587	0.0443328
SPI1	Fluphenazine	0.260519	0.0443907
CDK6	Hydroxyurea	0.260509	0.044399
ETV6	Lomustine	0.260196	0.0446647
EVI2B	Nelfinavir	0.260169	0.0446871
SEMA3A	Cyclophosphamide	-0.259892	0.0449231
SPI1	Vorinostat	0.259698	0.0450893
MEF2C	Paclitaxel	0.259339	0.0453977
MEF2C	Imiquimod	0.259265	0.0454612
EVI2B	6-Thioguanine	0.259118	0.0455885
WNT5A	LDK-378	-0.259107	0.0455982
ANXA6	Celecoxib	-0.258592	0.0460447
PHACTR4	ARRY-162	-0.258546	0.0460845
MEF2C	ABT-199	0.258274	0.0463224
PHACTR4	Sulfatinib	-0.258217	0.0463724
PHACTR4	Lapatinib	0.258203	0.0463849
SPI1	DAUNORUBICIN	0.257968	0.0465911
PTN	Sunitinib	-0.257929	0.0466251
SIRT6	Triethylenemelamine	0.257731	0.0468
PHACTR4	RAPAMYCIN	0.25763	0.0468891
ETV6	Nandrolone phenpropionate	0.257536	0.0469725
FOLR1	Vincristine	-0.257089	0.0473698
PEF1	Cisplatin	0.257078	0.0473795
FOLR1	Sunitinib	-0.25703	0.0474221
EVI2B	Bisacodyl, active ingredient of Viraplex	-0.257026	0.0474256
WNT5A	Sunitinib	-0.256984	0.0474633
TERT	Acalabrutinib	-0.256775	0.0476507
MYC	Epirubicin	0.256726	0.047694
MEF2C	Osimertinib	-0.256695	0.0477223
PTN	Afatinib	-0.256138	0.0482237
CDK6	Lomustine	0.256137	0.0482244
CDK6	Pemetrexed	0.256043	0.04831
ETV6	Encorafenib	0.255825	0.0485083
HTR2B	MITOXANTRONE	-0.255726	0.0485977
MYC	AZACITIDINE	0.255635	0.0486811
FOLR1	Bisacodyl, active ingredient of Viraplex	0.255302	0.0489853
OVOL1	Carmustine	-0.255208	0.0490717
CDK6	LEE-011	0.255077	0.0491917
PHACTR4	TYROTHRICIN	-0.254467	0.0497552
